# Supplementary material for: A Closer Examination of the ‘Abundant-Center’ for Ectomycorrhizal Fungal Community Associated With Picea crassifolia in China
Source: Front Plant Sci. 2022 Feb 24;13:759801. doi: 10.3389/fpls.2022.759801 (PMC8908202; doi:10.3389/fpls.2022.759801)
Supplement: Supplementary file 1 [file Table_1.XLSX]

## Sheet: Sheet1
命名		sequency	sequency		genus	外生菌根	family	SH code	编号	family	Class	Phylum	编号	SH code	NM	NM	NM	NX	NX	NX	QH	QH	QH	GS	GS	GS
Agaricales sp.	OTU1	AAGGATCATTATTGAATCCAAAAGGATGTTGCTGGCCTTTCGGGGCATGTGCACTCCACCTTtttCAATACACCTGTGAACTTATTGTAGGCGCAGATATGTTGCCTATGTTttttGATACACCCTTTAAaaaGTCTATTGAATGTCTAATTGTGGCCTTTGATGGTCAACAAACTTAATACAACTTTCAACAATGGATCTCTTGGTTCTC	AAGGATCATTATTGAATCCAAAAGGATGTTGCTGGCCTTTCGGGGCATGTGCACTCCACCTTtttCAATACACCTGTGAACTTATTGTAGGCGCAGATATGTTGCCTATGTTttttGATACACCCTTTAAaaaGTCTATTGAATGTCTAATTGTGGCCTTTGATGGTCAACAAACTTAATACAACTTTCAACAATGGATCTCTTGGTTCTC	211	agaricales	agaricales		SH196078.07FU	KR063510		Agaricomycetes	Basidiomycota	KR063510	SH196078.07FU	16	29	0	3248	28	45	26	27	19	9	0	0
Agaricomycetes sp.1	OTU2	AAGGATCATTATTGATTTTCAAATGGGATGTGCTGGTTCTCCTTTTAAAGGggggACAATTGTGCACTCTCAACCTTGATATCCACCTGTGCACATTCTGTAGGCGGgggATTGTTTATTCAAACCCTTGTCTATGTTtttGTTACacacaATTTATCTTATGGATGGTTAGTTGGAAATACTAATACAACTTTCAACAATGGATCTCTTGGTTCTC	AAGGATCATTATTGATTTTCAAATGGGATGTGCTGGTTCTCCTTTTAAAGGggggACAATTGTGCACTCTCAACCTTGATATCCACCTGTGCACATTCTGTAGGCGGgggATTGTTTATTCAAACCCTTGTCTATGTTtttGTTACacacaATTTATCTTATGGATGGTTAGTTGGAAATACTAATACAACTTTCAACAATGGATCTCTTGGTTCTC	217	agaricomycetes	agaricomycetes		SH199820.07FU	FJ554159		Agaricomycetes	Basidiomycota	FJ554159	SH199820.07FU	0	0	0	0	9	1	0	0	0	0	0	0
Agaricomycetes sp.2	OTU3	AAGGATCATTATCGAGTTTGACTGTCGGGGACTGTGCTGGCCTTCGGGCATGTGCACGTCCCCTTCATTTCCAcacacCTCGTGCACCCTTGAGGCGGCGGCCCTCCTGGAGGgggCTCGCCTGCCATTttttACACGCGCTCTGCTATGTATTTTGGGATGTCTTTTATAAaaaTTGAAACAACTTTCAACAACGGATCTCTTGGCTCTC	AAGGATCATTATCGAGTTTGACTGTCGGGGACTGTGCTGGCCTTCGGGCATGTGCACGTCCCCTTCATTTCCAcacacCTCGTGCACCCTTGAGGCGGCGGCCCTCCTGGAGGgggCTCGCCTGCCATTttttACACGCGCTCTGCTATGTATTTTGGGATGTCTTTTATAAaaaTTGAAACAACTTTCAACAACGGATCTCTTGGCTCTC	211	agaricomycetes	agaricomycetes		SH494391.07FU	KJ188615		Agaricomycetes	Basidiomycota	KJ188615	SH494391.07FU	3	0	0	0	0	0	0	7	0	0	5	0
Amanita ochrophylla	OTU4	AAGGATCATCATTGAAATCCATTTCTACTCACCCGTGTGAACCGTATGTGAATCAGGTATTTGGCAGGGAGCGCTTGTAAGGAAGGGTATACCCTACTTTGCATGTCGTGCACCAGAATAATTATTCTGGTACCTGCCAAGTTCCTACCATTTAACAATAACGCGTAAAACACTTTTATCTGAATATTTTAAAACAAaaaTTAAAACAACTTTCAACAATGGATCTCTTGGCTCTC	AAGGATCATCATTGAAATCCATTTCTACTCACCCGTGTGAACCGTATGTGAATCAGGTATTTGGCAGGGAGCGCTTGTAAGGAAGGGTATACCCTACTTTGCATGTCGTGCACCAGAATAATTATTCTGGTACCTGCCAAGTTCCTACCATTTAACAATAACGCGTAAAACACTTTTATCTGAATATTTTAAAACAAaaaTTAAAACAACTTTCAACAATGGATCTCTTGGCTCTC	236	Amanita	Amanita	Amanitaceae	SH475970.07FU	AY194977	Amanitaceae	Agaricomycetes	Basidiomycota	AY194977	SH475970.07FU	0	0	0	7	0	3	0	0	3	5	20	9
Amanita sp.1	OTU5	AAGGATCATTGCTGATGCCGGCGGCGTGCTTTGAAGGCCCTCACGGGCTGACTTGGCCGCCGCTTCAATCATCTGCCCCTTTGTGAACCTGGCACCGAGGCGAGCGTGAGCTTTAGGGGCCCACGCATACCAAATCGCCTctctGCCCAACCAAACCTGTCTTTTATTGCCTGTCTCCCCAGACTGAAGCAAaaaaaaCAAAACATATCTTACAACTTTTAACAATGGATATCTTGGCTCGC	AAGGATCATTGCTGATGCCGGCGGCGTGCTTTGAAGGCCCTCACGGGCTGACTTGGCCGCCGCTTCAATCATCTGCCCCTTTGTGAACCTGGCACCGAGGCGAGCGTGAGCTTTAGGGGCCCACGCATACCAAATCGCCTctctGCCCAACCAAACCTGTCTTTTATTGCCTGTCTCCCCAGACTGAAGCAAaaaaaaCAAAACATATCTTACAACTTTTAACAATGGATATCTTGGCTCGC	242	Amanita	Amanita	Amanitaceae	SH457459.07FU	UDB004231	Amanitaceae	Agaricomycetes	Basidiomycota	UDB004231	SH457459.07FU	2	0	0	0	0	0	1	7	0	0	0	0
Amanita sp.2	OTU6	AAGGATCATTACCGAGAAAATCCAGTTGTGTTGTTGCTGTCCTTCCTGGAATGTGCACACCCAGCTGTTGTTTCCAACCTTCTTCACCTGTGCACCTCTTTGTAGACCGGTTTGCAGTCTGATCCGCATTTGATCGATTTGAGGATTTGCTGTTCAATCCTTGGACGGCTCTTCCCTTGCACGCAGCCGGCCTATGTATGCCCATTTACAAACGCCACATGTGCCAGAATGTACTCTGTATGTTTCAATATACAGTACAACTTTCGACAACGGATCTCTGGGCTCTC	AAGGATCATTACCGAGAAAATCCAGTTGTGTTGTTGCTGTCCTTCCTGGAATGTGCACACCCAGCTGTTGTTTCCAACCTTCTTCACCTGTGCACCTCTTTGTAGACCGGTTTGCAGTCTGATCCGCATTTGATCGATTTGAGGATTTGCTGTTCAATCCTTGGACGGCTCTTCCCTTGCACGCAGCCGGCCTATGTATGCCCATTTACAAACGCCACATGTGCCAGAATGTACTCTGTATGTTTCAATATACAGTACAACTTTCGACAACGGATCTCTGGGCTCTC	287	Amanita	Amanita	Amanitaceae	SH178466.07FU	EF442111	Amanitaceae	Agaricomycetes	Basidiomycota	EF442111	SH178466.07FU	0	1	0	0	1	1	12	2	21	0	0	7
Amphinema byssoides	OTU7	AAGGATCATTATTGAATTATAAGCGAGGGTTGTCGCTGGCCTCGAAAGAGGCATGTGCACGCCTGAGCTCTTAAATCCACAACacacCTGTGAACCCACCGTAGGCCTTCGGGCTTATGTATCATATACTCTGAATGTGTCATAGAATGTTCATGTTGCCTTAAAACGCAATCAAATACAACTTTCAACAACGGATCTCTTGGCTCTC	AAGGATCATTATTGAATTATAAGCGAGGGTTGTCGCTGGCCTCGAAAGAGGCATGTGCACGCCTGAGCTCTTAAATCCACAACacacCTGTGAACCCACCGTAGGCCTTCGGGCTTATGTATCATATACTCTGAATGTGTCATAGAATGTTCATGTTGCCTTAAAACGCAATCAAATACAACTTTCAACAACGGATCTCTTGGCTCTC	208	Amphinema	Amphinema	Atheliaceae	SH197943.07FU	UDB026415	Atheliaceae	Agaricomycetes	Basidiomycota	UDB026415	SH197943.07FU	2	50	0	0	0	2	5	0	0	0	0	0
Amphinema sp.1	OTU8	AAGGATCATTATCGAATTATAAGCGAGGGTTGTAGCTGGCCTCCCTTTCGGgggCATGTGCACGCCTGAGCTCTTAAATCCACAACacacCTGTGAACCCACCGTAGGCCTTCGGGCTTATGTATCATATACTCTGAATGTGTCATAGAATGTTCATGTTGCCTTAAAACGCAATCAAATACAACTTTCAACAACGGATCTCTTGGCTCTC	AAGGATCATTATCGAATTATAAGCGAGGGTTGTAGCTGGCCTCCCTTTCGGgggCATGTGCACGCCTGAGCTCTTAAATCCACAACacacCTGTGAACCCACCGTAGGCCTTCGGGCTTATGTATCATATACTCTGAATGTGTCATAGAATGTTCATGTTGCCTTAAAACGCAATCAAATACAACTTTCAACAACGGATCTCTTGGCTCTC	211	Amphinema	Amphinema	Atheliaceae	SH197944.07FU	DQ182421	Atheliaceae	Agaricomycetes	Basidiomycota	DQ182421	SH197944.07FU	421	17	0	5	16	427	24	23	8	4	7	247
Amphinema sp.2	OTU9	AAGGATCATTAGTGATGAAGTGGTGCCATGGGTGCATCATACCGTCCGGTAGGTAGGTAtatatGGATCAAATGAATCCATATACAGagagagagaCCCTTGtgtgCATCTATCGAAAACGTGCTTTGGGAAGTGAATCTTTCATGAAGCCCCATGAAGGTTCCTTCCCAGAGTTTTGTCTCACTGATGCTTTAACTTTCAGGCTGAGAATAAaaaaTCGTAAATGAAATCCAATACAACTTTCAACAACGGATCTCTTGGCTCTC	AAGGATCATTAGTGATGAAGTGGTGCCATGGGTGCATCATACCGTCCGGTAGGTAGGTAtatatGGATCAAATGAATCCATATACAGagagagagaCCCTTGtgtgCATCTATCGAAAACGTGCTTTGGGAAGTGAATCTTTCATGAAGCCCCATGAAGGTTCCTTCCCAGAGTTTTGTCTCACTGATGCTTTAACTTTCAGGCTGAGAATAAaaaaTCGTAAATGAAATCCAATACAACTTTCAACAACGGATCTCTTGGCTCTC	266	Amphinema	Amphinema	Atheliaceae	SH197946.07FU	UDB027125	Atheliaceae	Agaricomycetes	Basidiomycota	UDB027125	SH197946.07FU	0	0	0	0	0	0	2	1	14	0	0	1
Amphinema sp.3	OTU10	AAGGATCATTATCGAATTATAAGCGAGGGTTGTCGCTGGCCTCTTTTGGGGCATGTGCACGCCTGAGCTCTTAAATCCACAACacacCTGTGAACCCACCGTAGGCCTTCGGGCTTATGTATCATATACTCTGAATGTGTCATAGAATGTTCATGTTGCCTTAAAACGCAATCAAATACAACTTTCAGCAACGGATCTCTTGGCTCTC	AAGGATCATTATCGAATTATAAGCGAGGGTTGTCGCTGGCCTCTTTTGGGGCATGTGCACGCCTGAGCTCTTAAATCCACAACacacCTGTGAACCCACCGTAGGCCTTCGGGCTTATGTATCATATACTCTGAATGTGTCATAGAATGTTCATGTTGCCTTAAAACGCAATCAAATACAACTTTCAGCAACGGATCTCTTGGCTCTC	208	Amphinema	Amphinema	Atheliaceae	SH197943.07FU	FJ554254	Atheliaceae	Agaricomycetes	Basidiomycota	FJ554254	SH197943.07FU	53	120	0	99	1	358	51	45	28	10	17	7
Cenococcum geophilum	OTU11	AAGGATCATTACAGAAAGTAAACGCGGATCAAACCGCGAACTTCTAAACTTTTGACGATTGACTCATGTTGCCTCGGCGGGTTCTCCCGCCAGAGGATACATCGAAACTCCTGTTTTAACGGTGCTGTCTGAGCTATAAGCAAACGAATCAAAACTTTCAACAACGGATCTCTTGGTTCTGGCATCGATGAAGAACGCAGCGTAGCCACACCGATGTGGAAGTAAAAGTCGTAACAAG	AAGGATCATTACAGAAAGTAAACGCGGATCAAACCGCGAACTTCTAAACTTTTGACGATTGACTCATGTTGCCTCGGCGGGTTCTCCCGCCAGAGGATACATCGAAACTCCTGTTTTAACGGTGCTGTCTGAGCTATAAGCAAACGAATCAAAACTTTCAACAACGGATCTCTTGGTTCTGGCATCGATGAAGAACGCAGCGTAGCCACACCGATGTGGAAGTAAAAGTCGTAACAAG	238	Cenococcum	Cenococcum	Gloniaceae	SH199612.07FU	KC967406	Gloniaceae	Dothideomycetes	Ascomycota	KC967406	SH199612.07FU	0	690	0	213	0	38	33	14	18	17	6	0
Cenococcum sp.1	OTU12	AAGGATCATTACAGAAAGTAAACGCGGATCAAACCGCGAACTTTTAAACCTTTGACGATTGACTCATGTTGCCTCGGCGGGTTCTCCCGCCGGAGGATACATTAAAACTCCTGTTtttAACGGTGTTGTCTGAGCTACAAGCAACGAATCAAAACTTTCAACAACGGATCTCTTGGTTCTGG	AAGGATCATTACAGAAAGTAAACGCGGATCAAACCGCGAACTTTTAAACCTTTGACGATTGACTCATGTTGCCTCGGCGGGTTCTCCCGCCGGAGGATACATTAAAACTCCTGTTtttAACGGTGTTGTCTGAGCTACAAGCAACGAATCAAAACTTTCAACAACGGATCTCTTGGTTCTGG	182	Cenococcum	Cenococcum	Gloniaceae		KX510009	Gloniaceae	Dothideomycetes	Ascomycota	KX510009		0	53	0	1947	0	694	64	72	30	28	0	0
Ceratobasidium sp.1	OTU13	AAGGATCATTATTGAATGAATGTAGAGTTGGTTGTCGCTGGCCCTCTTGGGCATGTGCACGCCTTCTCTTTCATCCAcacacacCTGTGCACTTGTGAGACGGAGGACTTTAATTAGTCTTCCGTCTACTTAATTACACAAACTCATTTAATTAAATTGAATGTAATTGATGTAACGCATCATTAGAACTAAGTTTCAACAACGGATCTCTTGGCTCTC	AAGGATCATTATTGAATGAATGTAGAGTTGGTTGTCGCTGGCCCTCTTGGGCATGTGCACGCCTTCTCTTTCATCCAcacacacCTGTGCACTTGTGAGACGGAGGACTTTAATTAGTCTTCCGTCTACTTAATTACACAAACTCATTTAATTAAATTGAATGTAATTGATGTAACGCATCATTAGAACTAAGTTTCAACAACGGATCTCTTGGCTCTC	219	Ceratobasidium	Ceratobasidium	Ceratobasidiaceae		FJ435147	Ceratobasidiaceae	Agaricomycetes	Basidiomycota	FJ435147		36	13	0	36	47	46	0	3	19	16	9	0
Ceratobasidium sp.2	OTU14	AAGGATCATTATTGAATGAACATAGAGTTGGGTTGTAGCTGGCCTGCAAAGGCATGTGCACACCTTTCTCTTTCATCCAcacacCCCTGTGCACTTGTGAGACGGAAGCTTATTTGTTTCCCCTTTTCAGTAAGGgggAGGACTTGGGTTTCCGTCTGCCATTATACAAACTCATTTATTTAATTCGAATGTAATCGATGTTAACACATCCTAtataCTAAGTTTCAACAACGGATCTCTTGGCTCTC	AAGGATCATTATTGAATGAACATAGAGTTGGGTTGTAGCTGGCCTGCAAAGGCATGTGCACACCTTTCTCTTTCATCCAcacacCCCTGTGCACTTGTGAGACGGAAGCTTATTTGTTTCCCCTTTTCAGTAAGGgggAGGACTTGGGTTTCCGTCTGCCATTATACAAACTCATTTATTTAATTCGAATGTAATCGATGTTAACACATCCTAtataCTAAGTTTCAACAACGGATCTCTTGGCTCTC	248	Ceratobasidium	Ceratobasidium	Ceratobasidiaceae	SH027403.07FU	DQ068771	Ceratobasidiaceae	Agaricomycetes	Basidiomycota	DQ068771	SH027403.07FU	0	0	32	110	3	5	5	3	1	0	0	0
Ceratobasidium sp.3	OTU15	AAGGATCATTATTGAATTTAATGTAGAGTTGGTTGTAGCTGGCCTAATTAATAATTTGGGCATGTGCACACCTTCTCTTTCATCCAcacacacCTGTGCACCTGTGAGACAGAGTGGGAATTTTAATTTAATTTAATTGGACCCTCTGTCTACTTAATTCAcacaAACTCTATTTATTATAAAATGAATGTAATTGATGTAACGCATCTAATACTAAGTTTCAACAACGGATCTCTTGGCTCTC	AAGGATCATTATTGAATTTAATGTAGAGTTGGTTGTAGCTGGCCTAATTAATAATTTGGGCATGTGCACACCTTCTCTTTCATCCAcacacacCTGTGCACCTGTGAGACAGAGTGGGAATTTTAATTTAATTTAATTGGACCCTCTGTCTACTTAATTCAcacaAACTCTATTTATTATAAAATGAATGTAATTGATGTAACGCATCTAATACTAAGTTTCAACAACGGATCTCTTGGCTCTC	244	Ceratobasidium	Ceratobasidium	Ceratobasidiaceae	SH218658.07FU	KT265713	Ceratobasidiaceae	Agaricomycetes	Basidiomycota	KT265713	SH218658.07FU	1	8	0	1	0	0	0	0	0	1	1	0
Ceratobasidium sp.4	OTU16	AAGGATCATTATTGAATGAATGTAGAGTTGGTTGTCGCTGGCCTCTTtttGGGGCATGTGCACACCTTCTCTTTCATCCAcacacacCTGTGCACCTGTGAGACGGAGAGCTTGCCCTTTCGCGAGGGTGTTTTCTCCGTCTGCCAATACACAAACTCATATTATAATTTGAATGTAATTGATGTAACGCATCTATAAACTAAGTTTCAACAACGGATCTCTTGGCTCTC	AAGGATCATTATTGAATGAATGTAGAGTTGGTTGTCGCTGGCCTCTTtttGGGGCATGTGCACACCTTCTCTTTCATCCAcacacacCTGTGCACCTGTGAGACGGAGAGCTTGCCCTTTCGCGAGGGTGTTTTCTCCGTCTGCCAATACACAAACTCATATTATAATTTGAATGTAATTGATGTAACGCATCTATAAACTAAGTTTCAACAACGGATCTCTTGGCTCTC	230	Ceratobasidium	Ceratobasidium	Ceratobasidiaceae	SH185444.07FU	HM141046	Ceratobasidiaceae	Agaricomycetes	Basidiomycota	HM141046	SH185444.07FU	7	0	6	0	0	0	0	0	0	0	0	0
Choiromyces sp.	OTU17	AAGGATCATTACACGATCTCCGCCTGGCCGTCCCCGCAAGGGGTCGCCTGACGGTATCAAAACACCcccTGCGTACCTCTCCATGTTGCTTCCCCGGGTCAGCAGCCATTTGCCTGCCCGGCACGCCCGTCACTTtttttGACCCGCTGCCGGAGGAGCCCGGgggAGGACCCAACCCAACCCTAGTTTTATCCAGCGGAGTAGAAGTCTGACTTGGCCCCGGGCCATCAGTATTAACAATACTTAAAACTTTCAACAACGGATCTCTTGGTTCTC	AAGGATCATTACACGATCTCCGCCTGGCCGTCCCCGCAAGGGGTCGCCTGACGGTATCAAAACACCcccTGCGTACCTCTCCATGTTGCTTCCCCGGGTCAGCAGCCATTTGCCTGCCCGGCACGCCCGTCACTTtttttGACCCGCTGCCGGAGGAGCCCGGgggAGGACCCAACCCAACCCTAGTTTTATCCAGCGGAGTAGAAGTCTGACTTGGCCCCGGGCCATCAGTATTAACAATACTTAAAACTTTCAACAACGGATCTCTTGGTTCTC	276	Choiromyces	Choiromyces	Tuberaceae	SH521542.07FU	KP019352	Tuberaceae	Pezizomycetes	Ascomycota	KP019352	SH521542.07FU	80	51	285	227	14	0	17	182	1	3	1	8
Chroogomphus rutilus	OTU18	AAGGATCATTAATGAATACAATTCGGTCGGTGGGAAGGAGGGAGCTGTCGCTGGCCTTtttGGCATGTGCACGCTctctTTGGAACATCGGTCGTCTTTCATATTTTCACCAGTGCACCCAATGTAGGATGCCTCTCCTCCGGGAGGggggACCTATGTCTTtttCAGACGCCCACAGTTTAGAAAGTCTCAGAATGTTTACTATCGTCGAACCACGACTTCCAGGAGATGTGGGTTGGCGAGATAAAAGTTATCACAACTTTCAGCAACGGATCTCTTGGCTCTC	AAGGATCATTAATGAATACAATTCGGTCGGTGGGAAGGAGGGAGCTGTCGCTGGCCTTtttGGCATGTGCACGCTctctTTGGAACATCGGTCGTCTTTCATATTTTCACCAGTGCACCCAATGTAGGATGCCTCTCCTCCGGGAGGggggACCTATGTCTTtttCAGACGCCCACAGTTTAGAAAGTCTCAGAATGTTTACTATCGTCGAACCACGACTTCCAGGAGATGTGGGTTGGCGAGATAAAAGTTATCACAACTTTCAGCAACGGATCTCTTGGCTCTC	286	Chroogomphus	Chroogomphus	Gomphidiaceae	SH182852.07FU	AF205639	Gomphidiaceae	Agaricomycetes	Basidiomycota	AF205639	SH182852.07FU	0	0	0	0	0	0	14	0	1	0	0	0
Clavulina sp.	OTU19	AAGGATCATTAATGAGTTGTAACGGGGTTTTGATGCTGGCAGGCCAATTCTTTTGGTATGCATGTGCTCGCTCCAACAATCATTTTCCAcacacCCGTGCACGTTtttGAGGGAGCTTCGAGTTTGATTTGCCTCTTTGGGCGATTTTCTTGCATCCCCTCAAACTTCATTATACGCTGTTAACAATGCTGAACGTGCTTTGTGCCGCAAGGCCTTAAACATTAATACAACTTTTAACAACGGATCTCTTGGCTCTC	AAGGATCATTAATGAGTTGTAACGGGGTTTTGATGCTGGCAGGCCAATTCTTTTGGTATGCATGTGCTCGCTCCAACAATCATTTTCCAcacacCCGTGCACGTTtttGAGGGAGCTTCGAGTTTGATTTGCCTCTTTGGGCGATTTTCTTGCATCCCCTCAAACTTCATTATACGCTGTTAACAATGCTGAACGTGCTTTGTGCCGCAAGGCCTTAAACATTAATACAACTTTTAACAACGGATCTCTTGGCTCTC	257	Clavulina	Clavulina	Clavulinaceae		KX444413	Clavulinaceae	Agaricomycetes	Basidiomycota	KX444413		0	0	1	6	2	0	0	0	1	0	0	0
Cortinariaceae sp.	OTU20	AAGGATCATTATAGAAATACAGCTGTTGCTGGCCTTCTCGGCACGTGCACGCTTGTCATCTTtttATCtctcCAAACTGTGCACATATTGTAGACCCTGGGATTCATTTCGAGTTGGGATGTTGCATCTCCAGGGTCTATGTCATCTTTCACAACCTCTTTTGCATGTTTTAGAATGTTAAaaaGTTATAAAATATACAACTTTCAGCAACGGATCTCTTGGCTCTC	AAGGATCATTATAGAAATACAGCTGTTGCTGGCCTTCTCGGCACGTGCACGCTTGTCATCTTtttATCtctcCAAACTGTGCACATATTGTAGACCCTGGGATTCATTTCGAGTTGGGATGTTGCATCTCCAGGGTCTATGTCATCTTTCACAACCTCTTTTGCATGTTTTAGAATGTTAAaaaGTTATAAAATATACAACTTTCAGCAACGGATCTCTTGGCTCTC	227		Inocybe	Cortinariaceae	SH031792.07FU	DQ182420	Inocybaceae	Agaricomycetes	Basidiomycota	DQ182420	SH031792.07FU	0	0	0	0	0	0	2	0	18	0	0	0
Cortinarius argutus	OTU21	AAGGATCATTATTGAAATAAATCTGATGAGCTGCTGCTGGTTCTCTAGGGAGCATGTGCACGCTTGTCATCTTTATATCCACCTGTGCACCTTTTGTAGACCTGGATATCtctctGAGCGCTAGTCACTCAGGTTTGAGGATTGACTTTATGTCtctctTTACATTTCCAGGCCTATGTTCTTCATATACCCCAATGTATGTCATAGAATGTAATCAATGGCCTTTGTGCCTATAAACCTATACAACTTTCAGCAACGGATCTCTTGGCTCTC	AAGGATCATTATTGAAATAAATCTGATGAGCTGCTGCTGGTTCTCTAGGGAGCATGTGCACGCTTGTCATCTTTATATCCACCTGTGCACCTTTTGTAGACCTGGATATCtctctGAGCGCTAGTCACTCAGGTTTGAGGATTGACTTTATGTCtctctTTACATTTCCAGGCCTATGTTCTTCATATACCCCAATGTATGTCATAGAATGTAATCAATGGCCTTTGTGCCTATAAACCTATACAACTTTCAGCAACGGATCTCTTGGCTCTC	273	Cortinarius	Cortinarius	Cortinariaceae	SH222398.07FU	KJ421140	Cortinariaceae	Agaricomycetes	Basidiomycota	KJ421140	SH222398.07FU	0	1	56	0	0	1	1	0	1	1	0	0
Cortinarius barbarorum	OTU22	AAGGATCATTATTGAAATAAATCTGATAAGTTGCTGCTGGTTCTCTAGGGAGCATGTGCACACTTGTCATCTTTGTATCTTCACCTGTGCACCTTTTGTAGACCTGAATATCtctctGAATGCTTTATAGCACTCAGGATTGAGAATTGACTTCTTTGTCTCTTCTTATTttttCAGGTCTATGTACCTTCATATACCCTAATGTATGTTTGTAGAATGTGATTAATGGGCCTTTGTGCCTTTAAATCTTTTACAACTTTCAGCAACGGATCTCTTGGCTCTCT	AAGGATCATTATTGAAATAAATCTGATAAGTTGCTGCTGGTTCTCTAGGGAGCATGTGCACACTTGTCATCTTTGTATCTTCACCTGTGCACCTTTTGTAGACCTGAATATCtctctGAATGCTTTATAGCACTCAGGATTGAGAATTGACTTCTTTGTCTCTTCTTATTttttCAGGTCTATGTACCTTCATATACCCTAATGTATGTTTGTAGAATGTGATTAATGGGCCTTTGTGCCTTTAAATCTTTTACAACTTTCAGCAACGGATCTCTTGGCTCTCT	284	Cortinarius	Cortinarius	Cortinariaceae	SH222370.07FU	EU655671	Cortinariaceae	Agaricomycetes	Basidiomycota	EU655671	SH222370.07FU	16	14	861	6	17	12	25	17	18	40	1	0
Cortinarius brunneovernus	OTU23	AAGGATCATTATTGAAAATAAACCTGATGGGTTGTTGCTGGCTctctAGGGAGCATGTGCACACCTTGTCATCTTTATATCTCCACCTGTGCATCTTTTGTAGACCCAGGATATCCTTTCCGGGTGTCTATGTTGATTCTTCATTTACCCCAATGTATGTCAATAGAATGTTGTGATAATAAAATCTATACAACTTTCAGCAACGGATCTCTTGGCTCTC	AAGGATCATTATTGAAAATAAACCTGATGGGTTGTTGCTGGCTctctAGGGAGCATGTGCACACCTTGTCATCTTTATATCTCCACCTGTGCATCTTTTGTAGACCCAGGATATCCTTTCCGGGTGTCTATGTTGATTCTTCATTTACCCCAATGTATGTCAATAGAATGTTGTGATAATAAAATCTATACAACTTTCAGCAACGGATCTCTTGGCTCTC	220	Cortinarius	Cortinarius	Cortinariaceae	SH197828.07FU	KC608580	Cortinariaceae	Agaricomycetes	Basidiomycota	KC608580	SH197828.07FU	0	0	0	0	0	0	1	0	0	10	0	0
Cortinarius flavipallens	OTU24	AAGGATCATTATTGAAATAAACCTGATAAGTTGCTGCTGGTTCTCTAGGGAGCAATGTGCACACTTGTCATCTTTGTATCTTCACCTGTGCACCTTTTGTAGACCTGATGATCtctctGAATGCTTATAGCACTCAGGATTGAGAATTGACTTCTTGTCTCTTCTTATATTTTCAGGTCTATGTTTCTTCATATACCCTAATGTATGTTTATAGAATGTAATTAATGGGCCTTTGTGCCTATAAACTTTTACAACTTTCAGCAACGGATCTCTTGGCTCTC	AAGGATCATTATTGAAATAAACCTGATAAGTTGCTGCTGGTTCTCTAGGGAGCAATGTGCACACTTGTCATCTTTGTATCTTCACCTGTGCACCTTTTGTAGACCTGATGATCtctctGAATGCTTATAGCACTCAGGATTGAGAATTGACTTCTTGTCTCTTCTTATATTTTCAGGTCTATGTTTCTTCATATACCCTAATGTATGTTTATAGAATGTAATTAATGGGCCTTTGTGCCTATAAACTTTTACAACTTTCAGCAACGGATCTCTTGGCTCTC	281	Cortinarius	Cortinarius	Cortinariaceae	SH222516.07FU	KF732556	Cortinariaceae	Agaricomycetes	Basidiomycota	KF732556	SH222516.07FU	2	1	12	0	1	1	42	0	0	0	6	2
Cortinarius fuscoperonatus	OTU25	AAGGATCATTATTGAAATAAACCTGATGGGTTGTTGCTGGTTCTCTAGGGAGCATGTGCACGCCTTGTCATCTTTATGTCCCCACCTGTGCACCTTTTGTAGACCTTTCTCAGGTCTATGTTGCTTATTCATTTGCCcccAATGTATGTTAATAGAATGTTGTCCCAATAAAATCTATACAACTTTCAGCAACGGATCTCTTGGCTCTCGCATCGATGAAGAACGCAGCTTGACTTGTTTAACGCAATGAAATACAACTTTCAGCAACGGATCTCTTGGCTCTC	AAGGATCATTATTGAAATAAACCTGATGGGTTGTTGCTGGTTCTCTAGGGAGCATGTGCACGCCTTGTCATCTTTATGTCCCCACCTGTGCACCTTTTGTAGACCTTTCTCAGGTCTATGTTGCTTATTCATTTGCCcccAATGTATGTTAATAGAATGTTGTCCCAATAAAATCTATACAACTTTCAGCAACGGATCTCTTGGCTCTCGCATCGATGAAGAACGCAGCTTGACTTGTTTAACGCAATGAAATACAACTTTCAGCAACGGATCTCTTGGCTCTC	284	Cortinarius	Cortinarius	Cortinariaceae	SH188557.07FU	EU433390	Cortinariaceae	Agaricomycetes	Basidiomycota	EU433390	SH188557.07FU	21	31	8	18	30	21	42	32	15	37	4	2
Cortinarius infractus	OTU26	AAGGATCATTATTGAAATAAACCTGATGGGTTGTTGCTGGTTCTCTAGGGAGCATGTGCACGCTTGTCATCTTTATATCTCCACCTGTGCACTTtttGTAGACCTGGATAATCTTTCTGAATGCACTTGCATTTCAGGTTTGAGGAGTTGACTTAATGGTCtctcCTTACATTTCCAGGCCTATGTTTCTTCATATACCCCTATGTATGTTTCAGAATGTAACAGGATGGGCCTTTTGTGCCTATAAATTTATACAACTTTCAGCAACGGATCTCTTGGCTCTC	AAGGATCATTATTGAAATAAACCTGATGGGTTGTTGCTGGTTCTCTAGGGAGCATGTGCACGCTTGTCATCTTTATATCTCCACCTGTGCACTTtttGTAGACCTGGATAATCTTTCTGAATGCACTTGCATTTCAGGTTTGAGGAGTTGACTTAATGGTCtctcCTTACATTTCCAGGCCTATGTTTCTTCATATACCCCTATGTATGTTTCAGAATGTAACAGGATGGGCCTTTTGTGCCTATAAATTTATACAACTTTCAGCAACGGATCTCTTGGCTCTC	284	Cortinarius	Cortinarius	Cortinariaceae	SH222364.07FU	KJ421014	Cortinariaceae	Agaricomycetes	Basidiomycota	KJ421014	SH222364.07FU	1	1	49	1	1	0	4	0	0	2	11	3
Cortinarius luteocoeruleus	OTU27	AAGGATCATTATTGAATTAAACCTGATGAGTTGTTGCTGGTTCTCTAGGGAGCATGTGCACGCTTGTCATCTTTATATCTCCACCTGTGCACCTTTTGTAGACCTGGATAATCtctctGAATGGCTAGCCATTCAGGATTGAGGATTGACATTTCTGTCTTTCCTTACATTTCCAGGCCTATGTTTATTCATATACCCCGATGTATGTTATAGAATGTAATTAATGGGCCTTTGTGCCTATAAACCTATACAACTTTCAGCAACGGATCTCTTGGCTCTC	AAGGATCATTATTGAATTAAACCTGATGAGTTGTTGCTGGTTCTCTAGGGAGCATGTGCACGCTTGTCATCTTTATATCTCCACCTGTGCACCTTTTGTAGACCTGGATAATCtctctGAATGGCTAGCCATTCAGGATTGAGGATTGACATTTCTGTCTTTCCTTACATTTCCAGGCCTATGTTTATTCATATACCCCGATGTATGTTATAGAATGTAATTAATGGGCCTTTGTGCCTATAAACCTATACAACTTTCAGCAACGGATCTCTTGGCTCTC	280	Cortinarius	Cortinarius	Cortinariaceae	SH222405.07FU	UDB014325	Cortinariaceae	Agaricomycetes	Basidiomycota	UDB014325	SH222405.07FU	0	0	0	0	0	0	1	0	0	21	0	0
Cortinarius parvannulatus	OTU28	AAGGATCATTATTGAAATAAACCTGATGGGTTGTTGCTGGTTCTCTAGGGAGCATGTGCACACCTTGTCATCTTTATATCTTCACCTGTGCACTTtttGTAGACCTTTTCAGGTCTATGTTGCCTCATTTTACCCCAACGTATGTCAATAGAATGTTGTGCCTAtatataATatataCAACTTTCAGCAACGGATCTCTTGGCTCTC	AAGGATCATTATTGAAATAAACCTGATGGGTTGTTGCTGGTTCTCTAGGGAGCATGTGCACACCTTGTCATCTTTATATCTTCACCTGTGCACTTtttGTAGACCTTTTCAGGTCTATGTTGCCTCATTTTACCCCAACGTATGTCAATAGAATGTTGTGCCTAtatataATatataCAACTTTCAGCAACGGATCTCTTGGCTCTC	207	Cortinarius	Cortinarius	Cortinariaceae	SH188480.07FU	UDB026343	Cortinariaceae	Agaricomycetes	Basidiomycota	UDB026343	SH188480.07FU	2	1	0	1	0	99	0	0	1	1	0	0
Cortinarius phaeochrous	OTU29	AAGGATCATTATTGAAATAAACCTGATAGGTTGTTGCTGGTTCtctcGGGAGCATGTGCACGCCTTGTCATCTTTAtatatCTCCACCTGTGCACCTTTTGTAGACCTTTATAGGTCTATGTTGCTTCATTTACCCCAATGTATGTTGATAGAATGTCGTCCTATAAaaaTatataCAACTTTCAGCAACGGATCTCTTGGCTCTC	AAGGATCATTATTGAAATAAACCTGATAGGTTGTTGCTGGTTCtctcGGGAGCATGTGCACGCCTTGTCATCTTTAtatatCTCCACCTGTGCACCTTTTGTAGACCTTTATAGGTCTATGTTGCTTCATTTACCCCAATGTATGTTGATAGAATGTCGTCCTATAAaaaTatataCAACTTTCAGCAACGGATCTCTTGGCTCTC	206	Cortinarius	Cortinarius	Cortinariaceae	SH188651.07FU	GU234038	Cortinariaceae	Agaricomycetes	Basidiomycota	GU234038	SH188651.07FU	4	1	0	0	0	3	2	0	1	11	0	0
Cortinarius piceae	OTU30	AAGGATCATTATTGAAATAAACTTGATAAGTTGTTGCTGGTTCTCTAGGGAGCAATGTGCACACTTGTCATCTTTGTATCTTCACCTGTGCACCTTTTGTAGACCTGACTATCtctctGAATGCTTTATAGCACCTTCAGGATTGAGAATTGACTTGTTGTCTCTTCTTATATTTTCAGGTCTATGTTTACATATACCCTAATGTATGTTTATAGAATGTAATTAATGGGCCTTTGTGCCTATAAACCTTTACAACTTTCAGCAACGGATCTCTTGGCTCTC	AAGGATCATTATTGAAATAAACTTGATAAGTTGTTGCTGGTTCTCTAGGGAGCAATGTGCACACTTGTCATCTTTGTATCTTCACCTGTGCACCTTTTGTAGACCTGACTATCtctctGAATGCTTTATAGCACCTTCAGGATTGAGAATTGACTTGTTGTCTCTTCTTATATTTTCAGGTCTATGTTTACATATACCCTAATGTATGTTTATAGAATGTAATTAATGGGCCTTTGTGCCTATAAACCTTTACAACTTTCAGCAACGGATCTCTTGGCTCTC	282	Cortinarius	Cortinarius	Cortinariaceae	SH222465.07FU	KJ421196	Cortinariaceae	Agaricomycetes	Basidiomycota	KJ421196	SH222465.07FU	5	1	129	0	1	2	1	8	2	1	0	0
Cortinarius pseudocupreorufus	OTU31	AAGGATCATTATTGAAATAAACCTGATAAGTTGCTGCTGGTTCTCTAGGGAGCATGTGCACACTTGTCATCTTTGTATCTTCACCTGTGCACCTTTTGTAGACCTGACTATCtctctGACTGCTTTTAGCACTCAGGATTGAGGATTGACTTTCTGTCTCTTCTTACATTTTCAGGTCTATGTTTATTCATATACCCTAATGCATGTTTATAGAATGTAATCAATGGGCCTTTGTGCCTATAAATTTATACAACTTTCAGCAACGGATCTCTTGGCTCTC	AAGGATCATTATTGAAATAAACCTGATAAGTTGCTGCTGGTTCTCTAGGGAGCATGTGCACACTTGTCATCTTTGTATCTTCACCTGTGCACCTTTTGTAGACCTGACTATCtctctGACTGCTTTTAGCACTCAGGATTGAGGATTGACTTTCTGTCTCTTCTTACATTTTCAGGTCTATGTTTATTCATATACCCTAATGCATGTTTATAGAATGTAATCAATGGGCCTTTGTGCCTATAAATTTATACAACTTTCAGCAACGGATCTCTTGGCTCTC	280	Cortinarius	Cortinarius	Cortinariaceae	SH184386.07FU	KF732367	Cortinariaceae	Agaricomycetes	Basidiomycota	KF732367	SH184386.07FU	18	30	3708	14	33	18	45	30	21	126	11	1
Cortinarius smithii	OTU32	AAGGATCATTATTGAAATAAACCTGATGGGTTGCTGCTGGCCCTCTAGGGAGCATGTGCACACCTGTTATCTTTATATCTCCACCTGTGCACCTTTTGTAGATCTGGATATCTTTCTGAATGCCTGGCATTCAGGTTTGAGGAATTGACTTTTGACTTTTCCTTACATTTCCAGGCCTATGTTTTCTTCATATACACCATTTATGTTATAGAATGTAATTGAAAGGGCCTTTGTGCCTACAAACCTTATACAACTTTCAGCAACGGATCTCTTGGCTCTCGCATCGATGAAGAACGCAGCTGACATGTAGCGAACTATAAaaaCTTTTAACAACGGATCTCTTGGTTCTA	AAGGATCATTATTGAAATAAACCTGATGGGTTGCTGCTGGCCCTCTAGGGAGCATGTGCACACCTGTTATCTTTATATCTCCACCTGTGCACCTTTTGTAGATCTGGATATCTTTCTGAATGCCTGGCATTCAGGTTTGAGGAATTGACTTTTGACTTTTCCTTACATTTCCAGGCCTATGTTTTCTTCATATACACCATTTATGTTATAGAATGTAATTGAAAGGGCCTTTGTGCCTACAAACCTTATACAACTTTCAGCAACGGATCTCTTGGCTCTCGCATCGATGAAGAACGCAGCTGACATGTAGCGAACTATAAaaaCTTTTAACAACGGATCTCTTGGTTCTA	350	Cortinarius	Cortinarius	Cortinariaceae	SH222334.07FU	FJ717524	Cortinariaceae	Agaricomycetes	Basidiomycota	FJ717524	SH222334.07FU	6	1	2	42	17	1	0	5	1	0	0	0
Cortinarius sp.1	OTU33	AAGGATCATTATTGAAATAAACCTGATAGGTTGTTGCTGGCTTCCTAGCATGTGCACACCTTGTCATCTTTATATCTCCACCTGTGCATCTTTTGTAGACCTTTCAGGTCTATGTTGCTTCATTTACCCCAATGTATGTTAATAGAATGTTGTGACTAtataAAATCTATACAACTTTCAGCAACGGATCTCTTGGCTCTC	AAGGATCATTATTGAAATAAACCTGATAGGTTGTTGCTGGCTTCCTAGCATGTGCACACCTTGTCATCTTTATATCTCCACCTGTGCATCTTTTGTAGACCTTTCAGGTCTATGTTGCTTCATTTACCCCAATGTATGTTAATAGAATGTTGTGACTAtataAAATCTATACAACTTTCAGCAACGGATCTCTTGGCTCTC	201	Cortinarius	Cortinarius	Cortinariaceae		KP125681	Cortinariaceae	Agaricomycetes	Basidiomycota	KP125681		14	15	0	11	0	18	16	19	12	435	0	0
Cortinarius sp.2	OTU34	AAGGATCATTATTGAAATAAACCTGATGGGTTGCTGCTGGTTCTCTAGGGAGCATGTGCACACTTGTCATCTTTATATCTCCACCTGTGCACCTTTTGTAGACCTGGATATCTTTCTGAATGCCCTAGCATTCAGGTTTGAGGATTGACTctctGTCTTTCCTTGCATTTTCAGGCCTATGTTTCTTCATATACCCCAATGTATGTTATAGAATGTATTAAATGGGCCTTTGTGCCTATAAACCTATACAACTTTCAGCAACGGATCTCTTGGCTCTC	AAGGATCATTATTGAAATAAACCTGATGGGTTGCTGCTGGTTCTCTAGGGAGCATGTGCACACTTGTCATCTTTATATCTCCACCTGTGCACCTTTTGTAGACCTGGATATCTTTCTGAATGCCCTAGCATTCAGGTTTGAGGATTGACTctctGTCTTTCCTTGCATTTTCAGGCCTATGTTTCTTCATATACCCCAATGTATGTTATAGAATGTATTAAATGGGCCTTTGTGCCTATAAACCTATACAACTTTCAGCAACGGATCTCTTGGCTCTC	278	Cortinarius	Cortinarius	Cortinariaceae	SH223012.07FU	KT875183	Cortinariaceae	Agaricomycetes	Basidiomycota	KT875183	SH223012.07FU	1	0	0	0	0	0	24	0	0	0	0	0
Cortinarius sp.3	OTU35	AAGGATCATTATTGAAATAAACCTGATGGGTTGTTGCTGGTTCTCTAGGGAGCATGTGCACGCCTTGTCATCTTTATATCTCCACCTGTGCACTTtttGTAGACCCTCCAGGGTCTATGTTGCTTCATTTACCcccAATGTATGTTAATAGAATGTTGTGCCTATTTAATAAATACAACTTTCAGCAACGGATCTCTTGGCTCTC	AAGGATCATTATTGAAATAAACCTGATGGGTTGTTGCTGGTTCTCTAGGGAGCATGTGCACGCCTTGTCATCTTTATATCTCCACCTGTGCACTTtttGTAGACCCTCCAGGGTCTATGTTGCTTCATTTACCcccAATGTATGTTAATAGAATGTTGTGCCTATTTAATAAATACAACTTTCAGCAACGGATCTCTTGGCTCTC	205	Cortinarius	Cortinarius	Cortinariaceae	SH526402.07FU	UDB026042	Cortinariaceae	Agaricomycetes	Basidiomycota	UDB026042	SH526402.07FU	1	0	0	0	0	5	0	1	54	2	0	0
Cortinarius sp.4	OTU36	AAGGATCATTATTGAAATAAACCTGATGGGTTGTTGCTGGTTCTCTAGGGAGCATGTGCACACCTTGTCATCTTTATATCTCCACCTGTGCACTTtttGTAGACCTTTCAGGTCTATGTTGCTTCATTTACCCCAATGTATGTTAATAGAATGTTGTGCCTAtataATatataCAACTTTCAGCAACGGATCTCTTGGCTCTC	AAGGATCATTATTGAAATAAACCTGATGGGTTGTTGCTGGTTCTCTAGGGAGCATGTGCACACCTTGTCATCTTTATATCTCCACCTGTGCACTTtttGTAGACCTTTCAGGTCTATGTTGCTTCATTTACCCCAATGTATGTTAATAGAATGTTGTGCCTAtataATatataCAACTTTCAGCAACGGATCTCTTGGCTCTC	203	Cortinarius	Cortinarius	Cortinariaceae	SH188469.07FU	UDB027297	Cortinariaceae	Agaricomycetes	Basidiomycota	UDB027297	SH188469.07FU	141	295	0	89	0	4997	852	277	207	90	977	37
Cortinarius sp.5	OTU37	AAGGATCATTATTGAAATAAACCTGATGGGTTGTTGCTGGCTctctAGGGAGCATGTGCACACCTTGTCATCTTTATATCTCCACCTGTGCACCTTTTGTAGACCCTCCAGGTCTATGTCGATTCATTTACCCCAATGTATGTCTATAGAATGTTGTGGCTATGAAATCTAATACAACTTTCAGCAACGGATCTCTTGGCTCTC	AAGGATCATTATTGAAATAAACCTGATGGGTTGTTGCTGGCTctctAGGGAGCATGTGCACACCTTGTCATCTTTATATCTCCACCTGTGCACCTTTTGTAGACCCTCCAGGTCTATGTCGATTCATTTACCCCAATGTATGTCTATAGAATGTTGTGGCTATGAAATCTAATACAACTTTCAGCAACGGATCTCTTGGCTCTC	204	Cortinarius	Cortinarius	Cortinariaceae	SH188542.07FU	KF618022	Cortinariaceae	Agaricomycetes	Basidiomycota	KF618022	SH188542.07FU	0	1	0	2	0	0	0	6	0	4	0	1
Cortinarius sp.6	OTU38	AAGGATCATTATTGAAAATAAACCTGATGGGTTGTTGCTGGTTCTCTAGGGAGCATGTGCACACCTTGTCATCTTTATATCTCCACCTGTGCACCTTTTGTAGACCCCTCCAGGTCTATGTTGCTTCATTTACCCCAATGTATGTCGATAGAATGTCGTGACTATGAAATCTATACAACTTTCAGCAACGGATCTCTTGGCTCTC	AAGGATCATTATTGAAAATAAACCTGATGGGTTGTTGCTGGTTCTCTAGGGAGCATGTGCACACCTTGTCATCTTTATATCTCCACCTGTGCACCTTTTGTAGACCCCTCCAGGTCTATGTTGCTTCATTTACCCCAATGTATGTCGATAGAATGTCGTGACTATGAAATCTATACAACTTTCAGCAACGGATCTCTTGGCTCTC	205	Cortinarius	Cortinarius	Cortinariaceae	SH197825.07FU	JQ906750	Cortinariaceae	Agaricomycetes	Basidiomycota	JQ906750	SH197825.07FU	1	2	0	0	0	0	0	0	0	14	0	0
Cortinarius sp.7	OTU39	AAGGATCATTATTGAAATAAACCTGATGGGTTGTTGCTGGTTCTCTAGGGAGCATGTGCACGCCTTGTCATCTTTATATCTCCACCTGTGCACCTTTTGTAGACCTTCTAGGTCTATGTTTCTTCATTTACCCCAATGTATGTTAATAGAATGTTGTGACTATAAaaaTatataCAACTTTCAGCAACGGATCTCTTGGCTCTC	AAGGATCATTATTGAAATAAACCTGATGGGTTGTTGCTGGTTCTCTAGGGAGCATGTGCACGCCTTGTCATCTTTATATCTCCACCTGTGCACCTTTTGTAGACCTTCTAGGTCTATGTTTCTTCATTTACCCCAATGTATGTTAATAGAATGTTGTGACTATAAaaaTatataCAACTTTCAGCAACGGATCTCTTGGCTCTC	204	Cortinarius	Cortinarius	Cortinariaceae	SH188563.07FU	FJ803951	Cortinariaceae	Agaricomycetes	Basidiomycota	FJ803951	SH188563.07FU	0	1	0	0	0	7	2	1	7	0	3	0
Cortinarius sp.8	OTU40	AAGGATCATTATTGAAATAAACCTGATGGGTTGTTGCTGGCTCTCCAGGGAGCATGTGCACACCTTGTCATCTTTATATCTCCACCTGTGCACCTTTTGTAGACCTTCCCAGGTCTATGTTGCTACATTTACacacCCCAATGTATGTTGATAGAATGGTTGGCTATAAAATCTATACAACTTTCAGCAACGGATCTCTTGGCTCTC	AAGGATCATTATTGAAATAAACCTGATGGGTTGTTGCTGGCTCTCCAGGGAGCATGTGCACACCTTGTCATCTTTATATCTCCACCTGTGCACCTTTTGTAGACCTTCCCAGGTCTATGTTGCTACATTTACacacCCCAATGTATGTTGATAGAATGGTTGGCTATAAAATCTATACAACTTTCAGCAACGGATCTCTTGGCTCTC	207	Cortinarius	Cortinarius	Cortinariaceae	SH188547.07FU	FJ039672	Cortinariaceae	Agaricomycetes	Basidiomycota	FJ039672	SH188547.07FU	0	1	0	0	0	0	1	1	0	5	10	7
Cortinarius urbicus	OTU41	AAGGATCATTATTGAAATAAACCTGATAGGTTGTTGCTGGTTCTCTTGGGAGCATGTGCACGCCTTGTCATATTTATATCTCCACCTGTGCACCTTTTGTAGACCTTACAGGTCTATGTTGCTTCATTTACCCCAATGTATGTTGATAGAATGTCGTCCTATAAAATatataCAACTTTCAGCAACGGATCTCTTGGCTCTC	AAGGATCATTATTGAAATAAACCTGATAGGTTGTTGCTGGTTCTCTTGGGAGCATGTGCACGCCTTGTCATATTTATATCTCCACCTGTGCACCTTTTGTAGACCTTACAGGTCTATGTTGCTTCATTTACCCCAATGTATGTTGATAGAATGTCGTCCTATAAAATatataCAACTTTCAGCAACGGATCTCTTGGCTCTC	202	Cortinarius	Cortinarius	Cortinariaceae	SH188612.07FU	KP866158	Cortinariaceae	Agaricomycetes	Basidiomycota	KP866158	SH188612.07FU	3	0	0	0	0	1	1	1	0	13	0	0
Cortinarius vernus	OTU42	AAGGATCATTATTGAAATAAACCTGATGGGTTGTTGCTGGTTCTCCAGGGAGCATGTGCACACCTTGTCATCTTTATATCTCCACCTGTGCACTCTTTGTAGACCTGAAAAGGTCTATGTTGCTTCATTTTACCCCAATGTATGTTAATAGAATGTTGTACCTAtataATatataCAACTTTCAGCAACGGATCTCTTGGCTCTC	AAGGATCATTATTGAAATAAACCTGATGGGTTGTTGCTGGTTCTCCAGGGAGCATGTGCACACCTTGTCATCTTTATATCTCCACCTGTGCACTCTTTGTAGACCTGAAAAGGTCTATGTTGCTTCATTTTACCCCAATGTATGTTAATAGAATGTTGTACCTAtataATatataCAACTTTCAGCAACGGATCTCTTGGCTCTC	205	Cortinarius	Cortinarius	Cortinariaceae	SH188477.07FU	UDB026816	Cortinariaceae	Agaricomycetes	Basidiomycota	UDB026816	SH188477.07FU	9	14	0	4	0	37	13	13	5	2	0	0
Entoloma byssisedum	OTU43	AAGGATCATTATTGAATAAACTTGGTTGGGTTGTTGCTGGCTCCTCGGAGCATGTGCACGCTCGCTCCATTtttAACCACCTGTGCACCTTGTGTAGATCTGAACAACTCTCGGGGAAACTCGGTCAGAGGATTGCTGtgtgtAAAAGCCAGCTTTTCTTGGGTTCAGATCTATGTCTCTAtataCACCATAAGAATGTATTGGAATGTAATTGACAGGCGTTACAGCCTTTAAaaaTCAAATACAACTTTCAACAACGGATCTCTTGGCTCTC	AAGGATCATTATTGAATAAACTTGGTTGGGTTGTTGCTGGCTCCTCGGAGCATGTGCACGCTCGCTCCATTtttAACCACCTGTGCACCTTGTGTAGATCTGAACAACTCTCGGGGAAACTCGGTCAGAGGATTGCTGtgtgtAAAAGCCAGCTTTTCTTGGGTTCAGATCTATGTCTCTAtataCACCATAAGAATGTATTGGAATGTAATTGACAGGCGTTACAGCCTTTAAaaaTCAAATACAACTTTCAACAACGGATCTCTTGGCTCTC	274	Entoloma	Entoloma	Entolomataceae	SH185813.07FU	UDB008964	Entolomataceae	Agaricomycetes	Basidiomycota	UDB008964	SH185813.07FU	0	1	5	0	1	0	7	17	1	5	0	0
Entoloma setastipes	OTU44	AAGGATCATTAATGAATTACCGAGTGGCACACCTGtgtgCGCTCACCCCTTTCATTTCCAACTCTTGTGCATTGTATGTCCGTCGTCCGGCTCACGCCGACACGGCTCACCCTTTCAAACACCAGTCAATGTATGTCATTTAAaaaaCAAATAAAACTTTCAACAACGGATCTCTTGGCTCTC	AAGGATCATTAATGAATTACCGAGTGGCACACCTGtgtgCGCTCACCCCTTTCATTTCCAACTCTTGTGCATTGTATGTCCGTCGTCCGGCTCACGCCGACACGGCTCACCCTTTCAAACACCAGTCAATGTATGTCATTTAAaaaaCAAATAAAACTTTCAACAACGGATCTCTTGGCTCTC	183	Entoloma	Entoloma	Entolomataceae	SH495313.07FU	LN850619	Entolomataceae	Agaricomycetes	Basidiomycota	LN850619	SH495313.07FU	0	0	0	0	0	2	28	2	0	0	0	0
Entoloma sp.	OTU45	AAGGATCATTATTGAATAAACTTGGTTGGGTTGATGCTGGCTTCTAGGAGCATGTGCACGCTCACTCCATTtttAACCACCTGTGCACCTTGTGTAGATCTGAACAACTCTCGGGGAAACTCGGTTAGAGAATTGCTGtgtgtTACAACCGGCTCTTCTTGAGTTCAGGTCTATGTCTTTATACACTCCATACGAATGTATCAGAATGTAAATGATAGGCGTCACTGCCTTTAAAATCAAATACAACTTTCAACAACGGATCTCTTGGCTCTC	AAGGATCATTATTGAATAAACTTGGTTGGGTTGATGCTGGCTTCTAGGAGCATGTGCACGCTCACTCCATTtttAACCACCTGTGCACCTTGTGTAGATCTGAACAACTCTCGGGGAAACTCGGTTAGAGAATTGCTGtgtgtTACAACCGGCTCTTCTTGAGTTCAGGTCTATGTCTTTATACACTCCATACGAATGTATCAGAATGTAAATGATAGGCGTCACTGCCTTTAAAATCAAATACAACTTTCAACAACGGATCTCTTGGCTCTC	273	Entoloma	Entoloma	Entolomataceae	SH007588.07FU	KJ001413	Entolomataceae	Agaricomycetes	Basidiomycota	KJ001413	SH007588.07FU	0	1	1	1	1	5	1	0	8	0	1	0
Geopora sp.	OTU46	AAGGATCATTAGTATTATACATGTTTCTCGGCATGAATTTCAAAACCCATCTGTGTACCTTACCTGTTGCTTCCGTGCTGCGTGTGCAGCGAACTGTGCCCTCCAAGGCCAACTCTCCCAGGGTGGAGGGGACCTCGGAGTGTCAGCACGGAAGGTTTTACGGCAAACTCTTGCATTTCCATGTTTTCTGTCTGAACTGTCATACACAATAAGTTAAAACTTTCAACAACGGATCTCTTGGTTCTC	AAGGATCATTAGTATTATACATGTTTCTCGGCATGAATTTCAAAACCCATCTGTGTACCTTACCTGTTGCTTCCGTGCTGCGTGTGCAGCGAACTGTGCCCTCCAAGGCCAACTCTCCCAGGGTGGAGGGGACCTCGGAGTGTCAGCACGGAAGGTTTTACGGCAAACTCTTGCATTTCCATGTTTTCTGTCTGAACTGTCATACACAATAAGTTAAAACTTTCAACAACGGATCTCTTGGTTCTC	246	Geopora	Geopora	Pyronemataceae	SH194828.07FU	JN558642	Pyronemataceae	Pezizomycetes	Ascomycota	JN558642	SH194828.07FU	2	1	0	1	0	33	1	2	0	0	0	0
Gomphidius glutinosus	OTU47	AAGGATCATTAATGAACATAATTCGGCGGgggggATGGAGGGAGCTGTCGCTGGCCTTtttGCGAGGGCATGTGCACGCTCTTTTCTGAGCCCTCGGCGTTtttCATATCTTCACCCGTGCAcacaATGTAGGATGCCCCTCCTTCGGGAAGGgggTACCTATGTCTTCATACACATGAAAGTTTAGAAAGTCTCAGAACGTTTACTATCGTCGAGCCGCGACTTCTAGGAGACGCGGGTCGGCGAAACAAAAGTTATTACAACTTTCAGCAATGGATCTCTTGGCTCTC	AAGGATCATTAATGAACATAATTCGGCGGgggggATGGAGGGAGCTGTCGCTGGCCTTtttGCGAGGGCATGTGCACGCTCTTTTCTGAGCCCTCGGCGTTtttCATATCTTCACCCGTGCAcacaATGTAGGATGCCCCTCCTTCGGGAAGGgggTACCTATGTCTTCATACACATGAAAGTTTAGAAAGTCTCAGAACGTTTACTATCGTCGAGCCGCGACTTCTAGGAGACGCGGGTCGGCGAAACAAAAGTTATTACAACTTTCAGCAATGGATCTCTTGGCTCTC	290	Gomphidius	Gomphidius	Gomphidiaceae	SH183220.07FU	AY077472	Gomphidiaceae	Agaricomycetes	Basidiomycota	AY077472	SH183220.07FU	0	0	0	0	2	0	15	0	0	0	0	0
Hebeloma cavipes	OTU48	AAGGATCATTATTGAATGAACTTGGTGTGGTTGTCGCTGGCCCTCTTGGgggCATGTGCACACCTACCATCCTCATCtctcCACCTGTGCACCTCTTGTAGATTTGGAATTGATTATCTGAGGCAACTCGGTCGTGAGGACTGCTAGCACTTAGCTGGCTTTCTTTGCAATTCCAGGTCTATGTTtttCATATACCCCATTGTATGTAACAGAATGTATCATTGGGCCCTTGTGCCTATAAACCTTATACAACTTTCAGCAACGGATCTCTTGGCTCTC	AAGGATCATTATTGAATGAACTTGGTGTGGTTGTCGCTGGCCCTCTTGGgggCATGTGCACACCTACCATCCTCATCtctcCACCTGTGCACCTCTTGTAGATTTGGAATTGATTATCTGAGGCAACTCGGTCGTGAGGACTGCTAGCACTTAGCTGGCTTTCTTTGCAATTCCAGGTCTATGTTtttCATATACCCCATTGTATGTAACAGAATGTATCATTGGGCCCTTGTGCCTATAAACCTTATACAACTTTCAGCAACGGATCTCTTGGCTCTC	279	Hebeloma	Hebeloma	Strophariaceae	SH215994.07FU	UDB008918	Strophariaceae	Agaricomycetes	Basidiomycota	UDB008918	SH215994.07FU	3	1	2	0	2	0	5	3	2	133	0	0
Hebeloma mesophaeum	OTU49	AAGGATCATTATTGAATGAACTTGGTGTGGTTGTTGCTGGCCCTTTCGGGGACATGTGCACACCCATCATCCTCATCtctcCACCTGTGCACCTCTTGTAGACTTGGATTGACTTTCCGAGGCAACTCGGTCGGGAGGACTTGCTGGCAGTAGCTGGCTTTCCTTGCATTTCCAAGTCTATGTTttttCATATACCCCATTGAATGTAACAGAATGTAACATATTGGGCCTTTGTGCCTATAAaaaCTTATACAACTTTCAGCAACGGATCTCTTGGCTCTC	AAGGATCATTATTGAATGAACTTGGTGTGGTTGTTGCTGGCCCTTTCGGGGACATGTGCACACCCATCATCCTCATCtctcCACCTGTGCACCTCTTGTAGACTTGGATTGACTTTCCGAGGCAACTCGGTCGGGAGGACTTGCTGGCAGTAGCTGGCTTTCCTTGCATTTCCAAGTCTATGTTttttCATATACCCCATTGAATGTAACAGAATGTAACATATTGGGCCTTTGTGCCTATAAaaaCTTATACAACTTTCAGCAACGGATCTCTTGGCTCTC	282	Hebeloma	Hebeloma	Strophariaceae	SH218845.07FU	UDB019637	Strophariaceae	Agaricomycetes	Basidiomycota	UDB019637	SH218845.07FU	3	3	4	6	1	163	7	6	1	4	0	0
Helvellosebacina sp.	OTU50	AAGGATCATTAATGATATAAATTGTCTTACCTTCAGTGCTGGCCCTTGTAAGGGCATGTGCACGTTGGggggCATatatCCAACACCCACTTGTGAACCATTGGCCTTTGCTGGCTTCGGCTGGTAGAGGATTTACACAAACACGAATGTAATGAAaaaaTGTTGTGCTAAGCACTAATAAACAACTTTCAACAACGGATCTCTTGGCTCTC	AAGGATCATTAATGATATAAATTGTCTTACCTTCAGTGCTGGCCCTTGTAAGGGCATGTGCACGTTGGggggCATatatCCAACACCCACTTGTGAACCATTGGCCTTTGCTGGCTTCGGCTGGTAGAGGATTTACACAAACACGAATGTAATGAAaaaaTGTTGTGCTAAGCACTAATAAACAACTTTCAACAACGGATCTCTTGGCTCTC	212	Helvellosebacina	sebacina	Sebacinaceae	SH214504.07FU	UDB013734	Sebacinaceae	Agaricomycetes	Basidiomycota	UDB013734	SH214504.07FU	4	333	0	2	3	4	1181	40	11	7	17	750
Inocybe abjecta	OTU51	AAGGATCATTATCGAATAATCTTGAACGGGCTGTTGCTGGTCCCATCTGCTGGGACATGTGCACGCTTGTCATCTTTATCATTTCTCCAACTGTGCACATATTGTAGACCCTGGgggTGTTtttGGTTTCGGATTCGTTCCGAGGTGGgggACTGCTGTGCTTTGCCTTTTCAGAAAGGAGAAaaaaaaGTCGGCTTTTCCCCTTTGCATCTCCAGGTCTATGGCATTtttCACAACCTCTCAAACTTGTATAGAATGTTGAATAAGGTCCTTttttGTACCTATAAAAGTTATAAATACAACTTTCAGCAACGGATCTCTTGGCTCTC	AAGGATCATTATCGAATAATCTTGAACGGGCTGTTGCTGGTCCCATCTGCTGGGACATGTGCACGCTTGTCATCTTTATCATTTCTCCAACTGTGCACATATTGTAGACCCTGGgggTGTTtttGGTTTCGGATTCGTTCCGAGGTGGgggACTGCTGTGCTTTGCCTTTTCAGAAAGGAGAAaaaaaaGTCGGCTTTTCCCCTTTGCATCTCCAGGTCTATGGCATTtttCACAACCTCTCAAACTTGTATAGAATGTTGAATAAGGTCCTTttttGTACCTATAAAAGTTATAAATACAACTTTCAGCAACGGATCTCTTGGCTCTC	329	Inocybe	Inocybe	Inocybaceae	SH222182.07FU	HQ604211	Inocybaceae	Agaricomycetes	Basidiomycota	HQ604211	SH222182.07FU	0	0	0	0	0	0	12	0	0	0	0	0
Inocybe bongardii	OTU52	AAGGATCATTACTGAAGTACCATAACAAGTTGTCGCTGATCCTAGATCGTGCACGCTTGTTATTCTTCATTTCTCCATTATTTGTGCATCACTTGtgtgGATCTTTGTTAGGACTGCTTCGCAAAGTTGCTATTTGTGGGGCTTTCCTTGTATTCTTTTGATCTACATGTTttttttACacacacacCAATGTTTTAGAAGGAATGAAAATGAATTGTTATACAACTTTCAGCAACGGATCTCTTGGCTCTC	AAGGATCATTACTGAAGTACCATAACAAGTTGTCGCTGATCCTAGATCGTGCACGCTTGTTATTCTTCATTTCTCCATTATTTGTGCATCACTTGtgtgGATCTTTGTTAGGACTGCTTCGCAAAGTTGCTATTTGTGGGGCTTTCCTTGTATTCTTTTGATCTACATGTTttttttACacacacacCAATGTTTTAGAAGGAATGAAAATGAATTGTTATACAACTTTCAGCAACGGATCTCTTGGCTCTC	252	Inocybe	Inocybe	Inocybaceae	SH187098.07FU	JF908142	Inocybaceae	Agaricomycetes	Basidiomycota	JF908142	SH187098.07FU	300	0	2	0	1	1	3	3	0	2	0	0
Inocybe bulbosissima	OTU53	AAGGATCATTATCGAATAAACATTTGATAGGCTGTTGCTGGCCCTTCTAGGGTAGTGTGCACGCTTGTCATTtttttGTTTATTtttCCACCTGTGCACCCTTtttGTAGACCTAGAGAAAGCAAATTGTCTTGAGCAATCAGGATAGGGTTTGGGGATTGCTGTGTCAGCTTTCCCTTGTCtctctAGGTTCTATGTTACTCACATACTCCTACGAATGTAATAGAATGTTGATCTGGGTCTTTGATGCCCATAAAGTTAtataCAACTTTCAGCAATGGATCTCTTGGCTCTCGCATCGATGAAGAACGCAGCTGAGCCATCGATGTGGAAGTAAAAGTCGTAACAAG	AAGGATCATTATCGAATAAACATTTGATAGGCTGTTGCTGGCCCTTCTAGGGTAGTGTGCACGCTTGTCATTtttttGTTTATTtttCCACCTGTGCACCCTTtttGTAGACCTAGAGAAAGCAAATTGTCTTGAGCAATCAGGATAGGGTTTGGGGATTGCTGTGTCAGCTTTCCCTTGTCtctctAGGTTCTATGTTACTCACATACTCCTACGAATGTAATAGAATGTTGATCTGGGTCTTTGATGCCCATAAAGTTAtataCAACTTTCAGCAATGGATCTCTTGGCTCTCGCATCGATGAAGAACGCAGCTGAGCCATCGATGTGGAAGTAAAAGTCGTAACAAG	350	Inocybe	Inocybe	Inocybaceae	SH183292.07FU	UDB026892	Inocybaceae	Agaricomycetes	Basidiomycota	UDB026892	SH183292.07FU	728	3545	688	26	2164	75	908	833	147	22	4556	6133
Inocybe flocculosa	OTU54	AAGGATCATTATCGAATAAACTTGAACAGGCTGTTGCTGGTCCCAGGACAATGTGCACGCTTGTCATCTTTATCATTTCTCCCAACTGTGCACATATTGTAGACCCTGGATTTGTTCCGAGTGGGGACTGCTGTGCTTCAAAAGAAGTCGGCTTTCCCCTTGAAGGTCTATGTTCATTtttCACAACCTCTGGAATGTGTTTAGAATGTTGAAATAAAGAAAAGTTAATAAAATACAACTTTCAGCAACGGATCTCTTGGCTCTCGCATCGATGAAGAACGCAGCGTAGCCACGCATCGATGTGGAAGTAAAAGTCGTAACAAG	AAGGATCATTATCGAATAAACTTGAACAGGCTGTTGCTGGTCCCAGGACAATGTGCACGCTTGTCATCTTTATCATTTCTCCCAACTGTGCACATATTGTAGACCCTGGATTTGTTCCGAGTGGGGACTGCTGTGCTTCAAAAGAAGTCGGCTTTCCCCTTGAAGGTCTATGTTCATTtttCACAACCTCTGGAATGTGTTTAGAATGTTGAAATAAAGAAAAGTTAATAAAATACAACTTTCAGCAACGGATCTCTTGGCTCTCGCATCGATGAAGAACGCAGCGTAGCCACGCATCGATGTGGAAGTAAAAGTCGTAACAAG	324	Inocybe	Inocybe	Inocybaceae	SH187316.07FU	UDB026120	Inocybaceae	Agaricomycetes	Basidiomycota	UDB026120	SH187316.07FU	8372	2862	3748	4227	1031	127	3601	240	100	176	609	256
Inocybe fraudans	OTU55	AAGGATCATTATCGAATAAATATGCACAGGCTGTTGCTGGCCCTTGGGGCATGTGCACGCTTGTCATCTTTGTTTCTCCAACTGTGCACGTATTGTAGACCTGGgggggggATTGGATTTGTAACTCCGAGTTGGGACTGCTGTAGCTTCAGTTGAAGTCGGCTTTGCCTTGCACTTCCAGGTTCTATGTTATTtttCTTCAcacacCTCTGTCTAGAATGTTGAACCAGGTCCTTTTGTACCTATAAAGTTGAATATACAACTTTCAGCAACGGATCTCTTGGCTCTC	AAGGATCATTATCGAATAAATATGCACAGGCTGTTGCTGGCCCTTGGGGCATGTGCACGCTTGTCATCTTTGTTTCTCCAACTGTGCACGTATTGTAGACCTGGgggggggATTGGATTTGTAACTCCGAGTTGGGACTGCTGTAGCTTCAGTTGAAGTCGGCTTTGCCTTGCACTTCCAGGTTCTATGTTATTtttCTTCAcacacCTCTGTCTAGAATGTTGAACCAGGTCCTTTTGTACCTATAAAGTTGAATATACAACTTTCAGCAACGGATCTCTTGGCTCTC	289	Inocybe	Inocybe	Inocybaceae	SH180068.07FU	KM873363	Inocybaceae	Agaricomycetes	Basidiomycota	KM873363	SH180068.07FU	155	4	272	24	1	0	5	4	3	2	65	2
Inocybe godfrinioides	OTU56	AAGGATCATTATTGAATAAACATTTGATAGGCTGTTGCTGGCCCTTCTGGGGTAGTGTGCACGCTTGTCATTTATTTATTtttttCCACCTGTGCACCTTtttGTAGACCTTGGAGAAAGCAAATTGTCTTGAGCAATCGGGATAGGTTTTGGGGACTGCTGTGCCTTTCGAATGAAGTGCCAGCTTTTCCTTGTCtctctAGGTTCTATGTTACTCATATACTCCTACGAATGTAATAGAATGTTGATCTGGGTCTTTGATGCCCATAAAGTTAtataCAACTTTCAGCAATGGATCTCTTGGCTCTC	AAGGATCATTATTGAATAAACATTTGATAGGCTGTTGCTGGCCCTTCTGGGGTAGTGTGCACGCTTGTCATTTATTTATTtttttCCACCTGTGCACCTTtttGTAGACCTTGGAGAAAGCAAATTGTCTTGAGCAATCGGGATAGGTTTTGGGGACTGCTGTGCCTTTCGAATGAAGTGCCAGCTTTTCCTTGTCtctctAGGTTCTATGTTACTCATATACTCCTACGAATGTAATAGAATGTTGATCTGGGTCTTTGATGCCCATAAAGTTAtataCAACTTTCAGCAATGGATCTCTTGGCTCTC	309	Inocybe	Inocybe	Inocybaceae	SH183292.07FU	JF908099	Inocybaceae	Agaricomycetes	Basidiomycota	JF908099	SH183292.07FU	2	1	1	0	0	0	3	0	1	45	0	0
Inocybe lacera	OTU57	AAGGATCATTATCGAATAAACTTGAACAGGCTGTTGCTGGTCCCAGGACAATGTGCACGCTTGTCATCTTTATCATTTTCTCCAACTGTGCACGTATTGTAGACCCTGGATTTGTTCCGAGTGGGGACTGCTGTGCTTCAAAAGAAGTCGGCTTTCCCTTGAAGGTCTATGTTCACAACCTCTCGAATTTGTTTAGAATGTCGAAATAAaaaaGTTAATAAATACAACTTTCAGCAACGGATCTCTTGGCTCTC	AAGGATCATTATCGAATAAACTTGAACAGGCTGTTGCTGGTCCCAGGACAATGTGCACGCTTGTCATCTTTATCATTTTCTCCAACTGTGCACGTATTGTAGACCCTGGATTTGTTCCGAGTGGGGACTGCTGTGCTTCAAAAGAAGTCGGCTTTCCCTTGAAGGTCTATGTTCACAACCTCTCGAATTTGTTTAGAATGTCGAAATAAaaaaGTTAATAAATACAACTTTCAGCAACGGATCTCTTGGCTCTC	254	Inocybe	Inocybe	Inocybaceae	SH187330.07FU	HQ604089	Inocybaceae	Agaricomycetes	Basidiomycota	HQ604089	SH187330.07FU	34	971	40	22	458	1586	22	46	12	9	15	0
Inocybe leptocystis	OTU58	AAGGATCATTATTGAATAAACTTGAACAGGCTGTTGCTGGGCTCCTTCAAAGGgggTGTTGTGCACGCTTGTCATCTTTATCtctcCAACTGTGCACATATTGTAGACCTGGGAGTTGTTTGATTTGTTTCAAGAGTTGGGACTGCTGTGCTTttttACAAGTCGGCTTTGCCTTGAATTTTCGGGTCTATGTCATTTTATCACAAACCTATGAATTTGTTTTGAATGTTGAATCAGGTCCAAATATAATACAACTTTCAGCAACGGATCTCTTGGCTCTC	AAGGATCATTATTGAATAAACTTGAACAGGCTGTTGCTGGGCTCCTTCAAAGGgggTGTTGTGCACGCTTGTCATCTTTATCtctcCAACTGTGCACATATTGTAGACCTGGGAGTTGTTTGATTTGTTTCAAGAGTTGGGACTGCTGTGCTTttttACAAGTCGGCTTTGCCTTGAATTTTCGGGTCTATGTCATTTTATCACAAACCTATGAATTTGTTTTGAATGTTGAATCAGGTCCAAATATAATACAACTTTCAGCAACGGATCTCTTGGCTCTC	281	Inocybe	Inocybe	Inocybaceae	SH174203.07FU	UDB022374	Inocybaceae	Agaricomycetes	Basidiomycota	UDB022374	SH174203.07FU	8	4	4	1	4	451	2	1	0	1	0	0
Inocybe leucoblema	OTU59	AAGGATCATTATCGAATATAAACTTGGGTAGACTGTTGCTGGCTTCTCTTCGAGGAGCATGTGCACGTTTATCCTCTTTATTtttCCACCTGTGCACCTTTTGTAGGCTTGAATTATTAGTGGTTCTAACGTGTCTTTCAAAGGCGCATAAGAATTGTTTTGGGACTGCTGTGTTTAAACGCACATTGTTTATCAGCTTTCCCTTTTATTTTCCAAGTCTATGTTTGTTAtataCACTCCAGAAATGTAATAGAATGCTGTACTTTTAGGTCATTCGTACCTATAATAAATCAGTACAACTTTCAGCAACGGATCTCTTGGCTCTC	AAGGATCATTATCGAATATAAACTTGGGTAGACTGTTGCTGGCTTCTCTTCGAGGAGCATGTGCACGTTTATCCTCTTTATTtttCCACCTGTGCACCTTTTGTAGGCTTGAATTATTAGTGGTTCTAACGTGTCTTTCAAAGGCGCATAAGAATTGTTTTGGGACTGCTGTGTTTAAACGCACATTGTTTATCAGCTTTCCCTTTTATTTTCCAAGTCTATGTTTGTTAtataCACTCCAGAAATGTAATAGAATGCTGTACTTTTAGGTCATTCGTACCTATAATAAATCAGTACAACTTTCAGCAACGGATCTCTTGGCTCTC	326	Inocybe	Inocybe	Inocybaceae		KJ810601	Inocybaceae	Agaricomycetes	Basidiomycota	KJ810601		40	32	1410	11	13	21	76	28	14	7	61	4
Inocybe malenconii	OTU60	AAGGATCATTATCGAATATAAACCTGGATGAACTGTTGCTGGCTTCTCTTTGAGGggggCATGTGCACGTTTATCCTCTTTATTtttCCACCTGTGCACCTTTTGTAGGCTTGGATTATCTCAGTGGTTCTAACGTGTCTTTCAAAGGCACAAGAACTTttttGGGGCTGCTGTGTTTAAACACATGTTTATCGGCTTTCCCTTTTATTTTCCAAGTCTATGTTTGCTAtataCACTCCAGAAATGTAATAGAATGCTGTACTTGGGTCATTTGTACCTATAATAAAATCAGTACAACTTTCAGCAACGGATCTCTTGGCTCTC	AAGGATCATTATCGAATATAAACCTGGATGAACTGTTGCTGGCTTCTCTTTGAGGggggCATGTGCACGTTTATCCTCTTTATTtttCCACCTGTGCACCTTTTGTAGGCTTGGATTATCTCAGTGGTTCTAACGTGTCTTTCAAAGGCACAAGAACTTttttGGGGCTGCTGTGTTTAAACACATGTTTATCGGCTTTCCCTTTTATTTTCCAAGTCTATGTTTGCTAtataCACTCCAGAAATGTAATAGAATGCTGTACTTGGGTCATTTGTACCTATAATAAAATCAGTACAACTTTCAGCAACGGATCTCTTGGCTCTC	324	Inocybe	Inocybe	Inocybaceae		KJ810602	Inocybaceae	Agaricomycetes	Basidiomycota	KJ810602		0	3	4	0	0	39	1	0	0	0	0	0
Inocybe melanopus	OTU61	AAGGATCATTATTGAATAAACTTGAACAGGCTGTTTGCTGACCCTTGAAGAAGGGGTATGTGCACGCTTGTCATCTTTACTTCTCCAACTGTGCACATATTGTAGACCTTTAAGAAGTTTTGGGACTTGCTAGTCTAGCTAGCTTTGCCCTTTGCATATTTTCTGGGTCTATGTCATTttttACAAACCTATGAATCTGTTTAGAATGTTGAATCAGGTCCTTtttGTACCTATAAAGTTTGTAATACAACTTTCAGCAACGGATCTCTTGGCTCTC	AAGGATCATTATTGAATAAACTTGAACAGGCTGTTTGCTGACCCTTGAAGAAGGGGTATGTGCACGCTTGTCATCTTTACTTCTCCAACTGTGCACATATTGTAGACCTTTAAGAAGTTTTGGGACTTGCTAGTCTAGCTAGCTTTGCCCTTTGCATATTTTCTGGGTCTATGTCATTttttACAAACCTATGAATCTGTTTAGAATGTTGAATCAGGTCCTTtttGTACCTATAAAGTTTGTAATACAACTTTCAGCAACGGATCTCTTGGCTCTC	277	Inocybe	Inocybe	Inocybaceae	SH221652.07FU	UDB019710	Inocybaceae	Agaricomycetes	Basidiomycota	UDB019710	SH221652.07FU	131	1591	203	86	14137	82	142	132	74	62	43	1
Inocybe nitidiuscula	OTU62	AAGGATCATTATCGAATAAAAGGCTGTTGCTGGTCTCTTGGGACATGTGCACGCTTGTCATCTTTATCATTTCTCCAACTGTGCACATACTTTGTAGACCTTGGAGGggggAATGGAATTCGTTCCGAGCGGGGACTGCTGTGCCTTCAAaaaaaaaaaGAGGCCGGCTTTCCCTTTGAAAGGTCTATGTCATTtttttCACAAACAATATGTCTTAGAATGTTGAAATACATAAAAGTTATAAaaaaCAACTTTCAGCAACGGATCTCTTGGCTCTC	AAGGATCATTATCGAATAAAAGGCTGTTGCTGGTCTCTTGGGACATGTGCACGCTTGTCATCTTTATCATTTCTCCAACTGTGCACATACTTTGTAGACCTTGGAGGggggAATGGAATTCGTTCCGAGCGGGGACTGCTGTGCCTTCAAaaaaaaaaaGAGGCCGGCTTTCCCTTTGAAAGGTCTATGTCATTtttttCACAAACAATATGTCTTAGAATGTTGAAATACATAAAAGTTATAAaaaaCAACTTTCAGCAACGGATCTCTTGGCTCTC	278	Inocybe	Inocybe	Inocybaceae	SH179844.07FU	HE862959	Inocybaceae	Agaricomycetes	Basidiomycota	HE862959	SH179844.07FU	498	1927	396	289	33	272	44	57	12	1	125	133
Inocybe obscurobadia	OTU63	AAGGATCATTATCGAATAAACTTGAACAGGTTGTTGCTGGCCCTCCCCATGGGCATGTGCACGCTTGTCATCTTTATTTCTCCAACTGTGCACATCTTGTAGACCTAGAGTTTGTTTGGAATTTATTtttCGAGTTGGGACTGCTGTGCTTttttCTACAAAGTCAGCTTTGCCTTGCATTTTCTGGTCTATGTCTTtttACACAAACCTCAGAGTCTGTTTAGAATGTTGAATCAGGTCCTTTTGTACCTATAAAGTTAATTATACAACTTTCAGCAACGGATCTCTTGGCTCTCGCATCGATGAAGAACGCAGCCGTACGGGATCTCTTGGCTCTC	AAGGATCATTATCGAATAAACTTGAACAGGTTGTTGCTGGCCCTCCCCATGGGCATGTGCACGCTTGTCATCTTTATTTCTCCAACTGTGCACATCTTGTAGACCTAGAGTTTGTTTGGAATTTATTtttCGAGTTGGGACTGCTGTGCTTttttCTACAAAGTCAGCTTTGCCTTGCATTTTCTGGTCTATGTCTTtttACACAAACCTCAGAGTCTGTTTAGAATGTTGAATCAGGTCCTTTTGTACCTATAAAGTTAATTATACAACTTTCAGCAACGGATCTCTTGGCTCTCGCATCGATGAAGAACGCAGCCGTACGGGATCTCTTGGCTCTC	338	Inocybe	Inocybe	Inocybaceae	SH201991.07FU	UDB022387	Inocybaceae	Agaricomycetes	Basidiomycota	UDB022387	SH201991.07FU	9	10	5	6	7	1	19	9	7	514	0	0
Inocybe picetorum	OTU64	AAGGATCATTATCGAATAAAATTGAACAGGCTGTTGCTGGTCCCACCCCTCGGGTTAGGGCATGTGCACGCTTGTCATCTTTATCATTTCTCCAACTGTGCACCTCTTGTAGACCCTGGGGCATGTTTGAATGTTCTGTTTCGAGTTGGGACTGCCATTCGGCTTTGCCCTTGCATCTCCAGGTCTATGTTTTCACAAACAAACTTGTTTAGAATGTGTTGGCAATAATAATAATAAAAGTTATACAACTTTCAGCAACGGATCTCTTGGCTCTC	AAGGATCATTATCGAATAAAATTGAACAGGCTGTTGCTGGTCCCACCCCTCGGGTTAGGGCATGTGCACGCTTGTCATCTTTATCATTTCTCCAACTGTGCACCTCTTGTAGACCCTGGGGCATGTTTGAATGTTCTGTTTCGAGTTGGGACTGCCATTCGGCTTTGCCCTTGCATCTCCAGGTCTATGTTTTCACAAACAAACTTGTTTAGAATGTGTTGGCAATAATAATAATAAAAGTTATACAACTTTCAGCAACGGATCTCTTGGCTCTC	275	Inocybe	Inocybe	Inocybaceae	SH493554.07FU	UDB028399	Inocybaceae	Agaricomycetes	Basidiomycota	UDB028399	SH493554.07FU	0	0	0	0	1	0	1	1	23	0	0	0
Inocybe pseudodestricta	OTU65	AAGGATCATTATCGAATAAACTTGAACAGGCTGTTTGCTGGTCTCAGGACATGTGCACGCTTGTCATCTTTATCATTTCTCCAACTTGTGCACGTATTGTAGACCTTGGAGGggggTTTTGGAATTCGTTCCGAGTGGGGACTGCTGTGCTTCAAACAGAGGTCGGCTTTCCCTTTAGGTCTATGTCATCTCTGAAACAAATATGTGTCTAGAATGTTGGAATAAATAAaaaGTTATAAaaaaCAACTTTCAGCAACGGATCTCTTGGCTCTC	AAGGATCATTATCGAATAAACTTGAACAGGCTGTTTGCTGGTCTCAGGACATGTGCACGCTTGTCATCTTTATCATTTCTCCAACTTGTGCACGTATTGTAGACCTTGGAGGggggTTTTGGAATTCGTTCCGAGTGGGGACTGCTGTGCTTCAAACAGAGGTCGGCTTTCCCTTTAGGTCTATGTCATCTCTGAAACAAATATGTGTCTAGAATGTTGGAATAAATAAaaaGTTATAAaaaaCAACTTTCAGCAACGGATCTCTTGGCTCTC	273	Inocybe	Inocybe	Inocybaceae	SH179838.07FU	JF908157	Inocybaceae	Agaricomycetes	Basidiomycota	JF908157	SH179838.07FU	312	95	193	5368	703	300	137	75	33	246	43	6
Inocybe rimosa	OTU66	AAGGATCATTATTGAATAAACTTGAACAGGCTGTTGCTGGTCCTCCTGGgggCATGTGCACGCTTGTCATCTTTATCATTTCTCCAAACTGTGCACCTCTTGTAGACCTGGAGCTGGATTTCATTCGAGTTGGGACTGCTGTGCTTCACAAGTCAGCTTTGCCTTTGCAGGTCTATGTTCATTttttCTACAAAACCTGTTTAGAATGGTTGGCCTAtatatataAAAGTTATACAACTTTCAGCAACGGATCTCTTGGCTCTC	AAGGATCATTATTGAATAAACTTGAACAGGCTGTTGCTGGTCCTCCTGGgggCATGTGCACGCTTGTCATCTTTATCATTTCTCCAAACTGTGCACCTCTTGTAGACCTGGAGCTGGATTTCATTCGAGTTGGGACTGCTGTGCTTCACAAGTCAGCTTTGCCTTTGCAGGTCTATGTTCATTttttCTACAAAACCTGTTTAGAATGGTTGGCCTAtatatataAAAGTTATACAACTTTCAGCAACGGATCTCTTGGCTCTC	264	Inocybe	Inocybe	Inocybaceae	SH016610.07FU	HQ604207	Inocybaceae	Agaricomycetes	Basidiomycota	HQ604207	SH016610.07FU	0	0	0	0	0	0	12	0	3	0	0	1
Inocybe rimosa (as Inocybe umbrinella)	OTU67	AAGGATCATTATTGAATAAAACATTTGATAGGCTGTTGCTGGCTCTTCTAGAGTAATGTGCACGCTTGTCATTATTtttGTTtttttttCCACCTGTGCACCTTtttGTAGACCTTGGAGAATTGTCTTGATAGATTttttGGGGACTGCTGTGCCTTTTGAATGAAGGGCCAGCTTTCCCTTGTCtctctAGGTTCTATGTTATTCACATACTCCTATGAATGTAATAGAATGTTGATCTGGGCCCTTTTAGTGCCCATAAAGTTtttATACAACTTTCAGCAATGGATCTCTTGGCTCTC	AAGGATCATTATTGAATAAAACATTTGATAGGCTGTTGCTGGCTCTTCTAGAGTAATGTGCACGCTTGTCATTATTtttGTTtttttttCCACCTGTGCACCTTtttGTAGACCTTGGAGAATTGTCTTGATAGATTttttGGGGACTGCTGTGCCTTTTGAATGAAGGGCCAGCTTTCCCTTGTCtctctAGGTTCTATGTTATTCACATACTCCTATGAATGTAATAGAATGTTGATCTGGGCCCTTTTAGTGCCCATAAAGTTtttATACAACTTTCAGCAATGGATCTCTTGGCTCTC	302	Inocybe	Inocybe	Inocybaceae	SH221721.07FU	JF908116	Inocybaceae	Agaricomycetes	Basidiomycota	JF908116	SH221721.07FU	4	7	5	0	4	0	10	11	279	2	0	0
Inocybe serotina (as Inocybe psammophila)	OTU68	AAGGATCATTATTGAATAAGCTTGAACAGGCTGTTTTGCTGGCCCTCTGGGGCAAGTGCACGCTTGTCATCTTTATTTCTCCCCAACTGTGCACATATTGTAGACCCTGCCAGATTGCAGGTCTATGTTGTTTTACAATCTCTGAATGTTGTTAGAATGTTGGATTGGAAATAATAAATATACAACTTTCAGCAATGGATCTCTTGGCTCTT	AAGGATCATTATTGAATAAGCTTGAACAGGCTGTTTTGCTGGCCCTCTGGGGCAAGTGCACGCTTGTCATCTTTATTTCTCCCCAACTGTGCACATATTGTAGACCCTGCCAGATTGCAGGTCTATGTTGTTTTACAATCTCTGAATGTTGTTAGAATGTTGGATTGGAAATAATAAATATACAACTTTCAGCAATGGATCTCTTGGCTCTT	212	Inocybe	Inocybe	Inocybaceae	SH188071.07FU	JF908144	Inocybaceae	Agaricomycetes	Basidiomycota	JF908144	SH188071.07FU	3	479	0	3	10	2	9	3	2	3	11	0
Inocybe sororia	OTU69	AAGGATCATTATTGAATAAACGTGATAGGCTGTTGCTGGCTTTCCCTACCAAAGGggggggCATGTGCACGTCTGTCATCTTTGTTtttCCAACTGTGCACACTTTGTAGAATCCTAGATAAGTCATTGTCTGAGAAAATCAGATAGGTTGAGGACTGCTGtgtgCCTTTCAAATGGGGCCAGCTTTGCCTTGTGTATCTAGGTTCTATGTCATTCACATACTCCTATGAATGTAACAGAATGTTGACCTGGGTCTTTAGCACCTATAAAAGTTAtataCAACTTTCAGCAACGGATCTCTTGGCTCTT	AAGGATCATTATTGAATAAACGTGATAGGCTGTTGCTGGCTTTCCCTACCAAAGGggggggCATGTGCACGTCTGTCATCTTTGTTtttCCAACTGTGCACACTTTGTAGAATCCTAGATAAGTCATTGTCTGAGAAAATCAGATAGGTTGAGGACTGCTGtgtgCCTTTCAAATGGGGCCAGCTTTGCCTTGTGTATCTAGGTTCTATGTCATTCACATACTCCTATGAATGTAACAGAATGTTGACCTGGGTCTTTAGCACCTATAAAAGTTAtataCAACTTTCAGCAACGGATCTCTTGGCTCTT	309	Inocybe	Inocybe	Inocybaceae	SH032891.07FU	HQ604625	Inocybaceae	Agaricomycetes	Basidiomycota	HQ604625	SH032891.07FU	0	1	0	51	1	0	0	0	0	0	0	0
Inocybe sp.1	OTU70	AAGGATCATTATCGAATAAACTTGAACAGGCTGTTGCTGGTCCCAGGACAATGTGCACGCTTGTCATCTTTATCATTTCTCCCAACTGTGCACATATTGTAGACCCTGGAGGGTTTTGGATTTGTTCCGAGTGGGGACTGCTGTGCTTCAAAGAAaaaGAAGTCGGCTTTCCCTTGAACTTTTATCCAGGTCTATGTCATTtttCACGACCTCTCGAATGTGTTTAGAATGTAGAAAAGTTGATAAAATACAACTTTCAGCAACGGATCTCTTGGCTCTCGCATCGATGAAGAACGCAGCGTAGCCATCGATGTGGAAGTAAAAGTCGTAACAAG	AAGGATCATTATCGAATAAACTTGAACAGGCTGTTGCTGGTCCCAGGACAATGTGCACGCTTGTCATCTTTATCATTTCTCCCAACTGTGCACATATTGTAGACCCTGGAGGGTTTTGGATTTGTTCCGAGTGGGGACTGCTGTGCTTCAAAGAAaaaGAAGTCGGCTTTCCCTTGAACTTTTATCCAGGTCTATGTCATTtttCACGACCTCTCGAATGTGTTTAGAATGTAGAAAAGTTGATAAAATACAACTTTCAGCAACGGATCTCTTGGCTCTCGCATCGATGAAGAACGCAGCGTAGCCATCGATGTGGAAGTAAAAGTCGTAACAAG	335	Inocybe	Inocybe	Inocybaceae		KX510016	Inocybaceae	Agaricomycetes	Basidiomycota	KX510016		1661	323	231	16385	6222	301	160	551	74	59	574	138
Inocybe sp.2	OTU71	AAGGATCATTATCGAATAAACTTGAACAGGCTGTTGCTGTCCCTTCACCGGGTATGTGCACGCTTGCCATCTTTATCTTCTCCAACTGTGCACCTTTTGTAGACCTGAAATGATCTTtttttGAATCGAGTTGGGGACTGCTGTGCCAACCACCGGCTTTCCCTTGTATTttttCAGGTCTATGTCATTTGTTTCACAAACCTATGGATTTGTTTTAGAATGTTGAATCAGGGTGCTTTTATGTACCTTTAATatataCAACTTTCAGCAACGGATCTCTTGGCTCTC	AAGGATCATTATCGAATAAACTTGAACAGGCTGTTGCTGTCCCTTCACCGGGTATGTGCACGCTTGCCATCTTTATCTTCTCCAACTGTGCACCTTTTGTAGACCTGAAATGATCTTtttttGAATCGAGTTGGGGACTGCTGTGCCAACCACCGGCTTTCCCTTGTATTttttCAGGTCTATGTCATTTGTTTCACAAACCTATGGATTTGTTTTAGAATGTTGAATCAGGGTGCTTTTATGTACCTTTAATatataCAACTTTCAGCAACGGATCTCTTGGCTCTC	288	Inocybe	Inocybe	Inocybaceae		KX444363	Inocybaceae	Agaricomycetes	Basidiomycota	KX444363		0	0	1	0	0	0	0	23	0	0	0	0
Inocybe sp.3	OTU72	AAGGATCATTATCGAATAAACTTGAACAGGCTGTTGCTGGCCCTCTCGGgggAATACGTGCACGCTTGTCTCATCTTTGTCATTTTCCCCAACTGTGCACATCTTGTAGACCCTGGAGCTTTATGAATTTGTCATTCGAGTCGGGACTGCTGTGCCTCCTTGAGGTCGGCTTTTCCTTGCATCTCCAGGGTCTATGTTATTTCTTCACAACCTCTCAAATGTGTTTAGAATGTTGAATCAGGTGCTTtttGCACCTAAaaaaTGAAATACAACTTTCAGCAACGGATCTCTTGGCTCTC	AAGGATCATTATCGAATAAACTTGAACAGGCTGTTGCTGGCCCTCTCGGgggAATACGTGCACGCTTGTCTCATCTTTGTCATTTTCCCCAACTGTGCACATCTTGTAGACCCTGGAGCTTTATGAATTTGTCATTCGAGTCGGGACTGCTGTGCCTCCTTGAGGTCGGCTTTTCCTTGCATCTCCAGGGTCTATGTTATTTCTTCACAACCTCTCAAATGTGTTTAGAATGTTGAATCAGGTGCTTtttGCACCTAAaaaaTGAAATACAACTTTCAGCAACGGATCTCTTGGCTCTC	299	Inocybe	Inocybe	Inocybaceae	SH219205.07FU	JX436915	Inocybaceae	Agaricomycetes	Basidiomycota	JX436915	SH219205.07FU	0	0	0	0	0	0	0	0	0	27	0	0
Inocybe sp.4	OTU73	AAGGATCATTATCGAATAAACATTTGATAGGCTGTTGCTGGCCCTTCTAGGGTAGTGTGCACGCTTGTCATTtttttGTTTATTtttCCACCTGTGCACCCTTtttGTAGACCTAGAGAAAGCAAATTGTCTTGAGCAATCAGGATTGCTGTGTCAGCTTTCCCTTGTCtctctAGGTTCTATGTTACTCACATACTCCTACGAATGTAATAGAATGTTGATCTGGGTCTTAGTTAtataCAACTTTCAGCAATGGATCTCTTGGCTCTC	AAGGATCATTATCGAATAAACATTTGATAGGCTGTTGCTGGCCCTTCTAGGGTAGTGTGCACGCTTGTCATTtttttGTTTATTtttCCACCTGTGCACCCTTtttGTAGACCTAGAGAAAGCAAATTGTCTTGAGCAATCAGGATTGCTGTGTCAGCTTTCCCTTGTCtctctAGGTTCTATGTTACTCACATACTCCTACGAATGTAATAGAATGTTGATCTGGGTCTTAGTTAtataCAACTTTCAGCAATGGATCTCTTGGCTCTC	270	Inocybe	Inocybe	Inocybaceae	SH198505.07FU	FJ904157	Inocybaceae	Agaricomycetes	Basidiomycota	FJ904157	SH198505.07FU	4	7	95	1	4	2	10	9	4	0	38	56
Inocybe sp.5	OTU74	AAGGATCATTATCGAATAAACTTGAACAGGCTGTTGCTGGTCCCCAGGACATGTGCACGCTTGTCATCTTTATCATTTCTCCAACTGTGCACATATTGTAGACCCTGGAGGTTTTGTCTTTTGGATTGGTTTCCGAGTTTTGGGACTGCTGTGCCTCGAAGAAAGAGGTCGGCTTTCCCTTTACATCCTCCAGGTCTATGTCACAACCTCTCGAACGTGTTTAGAATGTTGAATAAAAGGTCCTTTTGTACCTATAAAGTTATAAATACAACTTTCAGCAACGGATCTCTTGGCTCTC	AAGGATCATTATCGAATAAACTTGAACAGGCTGTTGCTGGTCCCCAGGACATGTGCACGCTTGTCATCTTTATCATTTCTCCAACTGTGCACATATTGTAGACCCTGGAGGTTTTGTCTTTTGGATTGGTTTCCGAGTTTTGGGACTGCTGTGCCTCGAAGAAAGAGGTCGGCTTTCCCTTTACATCCTCCAGGTCTATGTCACAACCTCTCGAACGTGTTTAGAATGTTGAATAAAAGGTCCTTTTGTACCTATAAAGTTATAAATACAACTTTCAGCAACGGATCTCTTGGCTCTC	298	Inocybe	Inocybe	Inocybaceae	SH187318.07FU	KC965598	Inocybaceae	Agaricomycetes	Basidiomycota	KC965598	SH187318.07FU	0	0	0	1	1	2	17	0	0	0	2	2
Inocybe sp.6	OTU75	AAGGATCATTATCGAATAAACTTGAACAGGCTGTTGCTGATGTCTCCCATCCAGGgggACATATGTGCACGCTTGTCATCTTTATCAATTTCTCCAACTGTGCACAAATTGTAGACCTTGGGCTAGCTCTATGAATTTATTTTCGAGTTGGGACTGCTGTGCTTTGTCTCAAaaaaGTCAGCTTTGCCTTTGCATTTCCAGGTCTATGTCATTTTCACAACCTCTTGATGTGTTTAGAATGTGTTGGATTATAAAAGTTAAATATACAACTTTCAGCAACGGATCTCTTGGCTCTC	AAGGATCATTATCGAATAAACTTGAACAGGCTGTTGCTGATGTCTCCCATCCAGGgggACATATGTGCACGCTTGTCATCTTTATCAATTTCTCCAACTGTGCACAAATTGTAGACCTTGGGCTAGCTCTATGAATTTATTTTCGAGTTGGGACTGCTGTGCTTTGTCTCAAaaaaGTCAGCTTTGCCTTTGCATTTCCAGGTCTATGTCATTTTCACAACCTCTTGATGTGTTTAGAATGTGTTGGATTATAAAAGTTAAATATACAACTTTCAGCAACGGATCTCTTGGCTCTC	296	Inocybe	Inocybe	Inocybaceae	SH220487.07FU	FR852237	Inocybaceae	Agaricomycetes	Basidiomycota	FR852237	SH220487.07FU	0	1	0	0	0	3	0	23	0	0	0	0
Inocybe sp.7	OTU76	AAGGATCATTATCGAATAAACATTTGATAGGCTGTTGCTGGCCCTTCTAGGGTAGTGTGCACGCTTGTCATTTATTtttCCACCTGTGCACCCTTtttGTAGACCTTGTCtctctAGGTTCTATGTTACTCACATACTCCTACGAATGTAATAGAATGTTGATCTGGGTCTTTGATGCCCATAAAGTTAtataCAACTTTCAGCAATGGATCTCTTGGCTCTC	AAGGATCATTATCGAATAAACATTTGATAGGCTGTTGCTGGCCCTTCTAGGGTAGTGTGCACGCTTGTCATTTATTtttCCACCTGTGCACCCTTtttGTAGACCTTGTCtctctAGGTTCTATGTTACTCACATACTCCTACGAATGTAATAGAATGTTGATCTGGGTCTTTGATGCCCATAAAGTTAtataCAACTTTCAGCAATGGATCTCTTGGCTCTC	223	Inocybe	Inocybe	Inocybaceae	SH491669.07FU	UDB025590	Inocybaceae	Agaricomycetes	Basidiomycota	UDB025590	SH491669.07FU	821	1491	99	443	45	23	677	588	205	9	1801	8486
Inocybe sp.8	OTU77	AAGGATCATTATCGAATAAACTTGAGCAGGCTGTTGCTGGCCccccTCCCGGGTACGTGCACGCTTGTTCTTTGTTATTTCTCCAACTTGTGCACATTTTGTAGACCCTGGAGCTTTGTGGATTTAACATTCCGAGTCGGGACTGCTGTTCTTCTCCTGAAGTCAGCTTTGCCTTGCATCTCCAGGTCTATGTCAATTtttATGTCTTCACAACCATGTTTAGAATGTTGGGATCAGGTCTTtttGTACCTATAGAAATGAAaaaTATACAACTTTCAGCAACGGATCTCTTGGCTCTC	AAGGATCATTATCGAATAAACTTGAGCAGGCTGTTGCTGGCCccccTCCCGGGTACGTGCACGCTTGTTCTTTGTTATTTCTCCAACTTGTGCACATTTTGTAGACCCTGGAGCTTTGTGGATTTAACATTCCGAGTCGGGACTGCTGTTCTTCTCCTGAAGTCAGCTTTGCCTTGCATCTCCAGGTCTATGTCAATTtttATGTCTTCACAACCATGTTTAGAATGTTGGGATCAGGTCTTtttGTACCTATAGAAATGAAaaaTATACAACTTTCAGCAACGGATCTCTTGGCTCTC	299	Inocybe	Inocybe	Inocybaceae	SH190505.07FU	UDB004930	Inocybaceae	Agaricomycetes	Basidiomycota	UDB004930	SH190505.07FU	0	0	0	0	1	0	5	13	4	0	3	194
Inocybe sp.9	OTU78	AAGGATCATTATCGAATAAACTTGAACAGGCTGTTGCTGGTCCCTTGGGACATGTGCACGCTTGTCATCTTTATCATTTCTCCAACTGTGCACATACTTTGTAGACCTTGGAGGggggAATGGAATTCGTTCCGAGTGGGGACTGCTGTGCCTTCAAaaaaaGAGGTCGGCTTTCCCTTTGAAAGGTCTATGTCTCACAAACAATATGTCTAGAATGTTGAAATACATAAAAGTTATAAaaaaCAACTTTCAGCAACGGATCTCTTGGCTCTCGCATCGATGAAGAACGCAGCGTAGCCACACCGATGTGGAAGTAAAAGTCGTAACAAG	AAGGATCATTATCGAATAAACTTGAACAGGCTGTTGCTGGTCCCTTGGGACATGTGCACGCTTGTCATCTTTATCATTTCTCCAACTGTGCACATACTTTGTAGACCTTGGAGGggggAATGGAATTCGTTCCGAGTGGGGACTGCTGTGCCTTCAAaaaaaGAGGTCGGCTTTCCCTTTGAAAGGTCTATGTCTCACAAACAATATGTCTAGAATGTTGAAATACATAAAAGTTATAAaaaaCAACTTTCAGCAACGGATCTCTTGGCTCTCGCATCGATGAAGAACGCAGCGTAGCCACACCGATGTGGAAGTAAAAGTCGTAACAAG	330	Inocybe	Inocybe	Inocybaceae	SH179839.07FU	UDB024680	Inocybaceae	Agaricomycetes	Basidiomycota	UDB024680	SH179839.07FU	3899	192	98	92	25	77	235	360	136	112	157	3588
Inocybe sp.10	OTU79	AAGGATCATTATCGAATAAACTTGAGCAGGCTGTTtttGCTGGTCCCTCGGGGCATGTGCACGCTTGTCTCATCTTTATCATCtctcCAACTGTGCACCTCTTGTAGACCCTGGCTGTTTTGGATGTTtttCATTCGAGTGGGGACTGCTGTGCTGTGAAAGTTTGGCTTTGCCcccTTTCATTATCCAGGTCTATGTTTATCACAACCTCTCAAAAGTGTTTAGAATGTTGGATGTACCTAtataAaaaGTTGAAATATACAACTTTCAGCAACGGATCTCTTGGCTCTC	AAGGATCATTATCGAATAAACTTGAGCAGGCTGTTtttGCTGGTCCCTCGGGGCATGTGCACGCTTGTCTCATCTTTATCATCtctcCAACTGTGCACCTCTTGTAGACCCTGGCTGTTTTGGATGTTtttCATTCGAGTGGGGACTGCTGTGCTGTGAAAGTTTGGCTTTGCCcccTTTCATTATCCAGGTCTATGTTTATCACAACCTCTCAAAAGTGTTTAGAATGTTGGATGTACCTAtataAaaaGTTGAAATATACAACTTTCAGCAACGGATCTCTTGGCTCTC	291	Inocybe	Inocybe	Inocybaceae	SH190718.07FU	JX630697	Inocybaceae	Agaricomycetes	Basidiomycota	JX630697	SH190718.07FU	1	3	10	2	60	2	5	25	0	89	0	10
Inocybe sp.11	OTU80	AAGGATCATTATCGAATAAACTTGAACAGGCTGTTTGCTGGTCtctcCTGGGACATGTGCACGCTTGTCATCTTTATCATTTCTCCAAACCTGTGCACCTCTTGTAGACCTGGAGCTGGATTTCATTCGAGTTGGGAACTGCTGTGCTTTCAcacaAGTCAGCTTTGCCTTGCATTTCCATGGTCTATGTTCAcacaAAACCTGTTTTAGAATGGTTGGCAAAATGAAATTAAAGTTATACAACTTTCAGCAACGGATCTCTTGGCTCTC	AAGGATCATTATCGAATAAACTTGAACAGGCTGTTTGCTGGTCtctcCTGGGACATGTGCACGCTTGTCATCTTTATCATTTCTCCAAACCTGTGCACCTCTTGTAGACCTGGAGCTGGATTTCATTCGAGTTGGGAACTGCTGTGCTTTCAcacaAGTCAGCTTTGCCTTGCATTTCCATGGTCTATGTTCAcacaAAACCTGTTTTAGAATGGTTGGCAAAATGAAATTAAAGTTATACAACTTTCAGCAACGGATCTCTTGGCTCTC	270	Inocybe	Inocybe	Inocybaceae	SH199234.07FU	UDB026929		Agaricomycetes	Basidiomycota	UDB026929	SH199234.07FU	4	4	4	4	406	1	6	79	2	0	0	0
Inocybe sp.12	OTU81	AAGGATCAATATCGAATAAACTTGAACAGGCTGTTGCTGGCTTCCTCCCAACTGGggggTGGTgtgtgCACGCTTGTCATCTTTATCTTCTCCAACTGTGCACCTTTTGTAGACCTGGAGGTTttttGATTTGCTCGATTGAGGATTTGCTGTGCTTTGAAaaaaaaGTCGGCTTGCCTTGCATTTCCAGGTCTATGCTATTtttCACAACCTCTTGTTCAGAATGTTGAAATTGGGTATCATCTTGTACCTAtataAAGTTGAATATACAACTTTCAGCAACGGATCTCTTGGCTCTC	AAGGATCAATATCGAATAAACTTGAACAGGCTGTTGCTGGCTTCCTCCCAACTGGggggTGGTgtgtgCACGCTTGTCATCTTTATCTTCTCCAACTGTGCACCTTTTGTAGACCTGGAGGTTttttGATTTGCTCGATTGAGGATTTGCTGTGCTTTGAAaaaaaaGTCGGCTTGCCTTGCATTTCCAGGTCTATGCTATTtttCACAACCTCTTGTTCAGAATGTTGAAATTGGGTATCATCTTGTACCTAtataAAGTTGAATATACAACTTTCAGCAACGGATCTCTTGGCTCTC	299	Inocybe	Inocybe	Inocybaceae	SH191112.07FU	UDB007417	Inocybaceae	Agaricomycetes	Basidiomycota	UDB007417	SH191112.07FU	1	0	0	0	0	2	1	0	0	0	0	7
Inocybe sp.13	OTU82	AAGGATCATTATTGAATAAATTTGAACGGGCTGTTGCTGGCTCTGTTGAGCGATGTGCACGCCTGTCATGTTTATGTTTCCAACTGTGCAcacaTTGTAGATCTGGTGGAATTTTATGTTGCTTGCAATAATAGAGTGAGGATTTGCTTGTATGTATGGCTCTCCTTGTCTGCTAGGTCTATGTTGACAAACTCTGAAATGGTATTAGAATGATTGGAAaaaaaaaaaaaTTATACAACTTTCAGCAACGGATCTCTTGGCTCTC	AAGGATCATTATTGAATAAATTTGAACGGGCTGTTGCTGGCTCTGTTGAGCGATGTGCACGCCTGTCATGTTTATGTTTCCAACTGTGCAcacaTTGTAGATCTGGTGGAATTTTATGTTGCTTGCAATAATAGAGTGAGGATTTGCTTGTATGTATGGCTCTCCTTGTCTGCTAGGTCTATGTTGACAAACTCTGAAATGGTATTAGAATGATTGGAAaaaaaaaaaaaTTATACAACTTTCAGCAACGGATCTCTTGGCTCTC	265	Inocybe	Inocybe	Inocybaceae	SH202434.07FU	FR852246	Inocybaceae	Agaricomycetes	Basidiomycota	FR852246	SH202434.07FU	0	0	0	0	0	0	17	22	7	0	12	686
Inocybe sp.14	OTU83	AAGGATCATTATCGAATAAACTTGAACAGGCTGTTGCTGGTCCTTTGGGATGtgtgCACGCTTGTCTCATCTTTGTTATTTCTCCAACTTGTGCACCTTTTGTAGGCTCTGGAGCTTTGTGGATTTTCTGAAAATTCGAGTCCGGACTGCTGTGCTGCGAAGCCGGCTTTGCCTTGCATTCTCCAGGTCTATGTCATTTTCATAACCTCTTGAAACATGTTTAGAATGTTGGGATACAAaaaTAATGAAATATACAACTTTCAGCAACGGATCTCTTGGCTCTC	AAGGATCATTATCGAATAAACTTGAACAGGCTGTTGCTGGTCCTTTGGGATGtgtgCACGCTTGTCTCATCTTTGTTATTTCTCCAACTTGTGCACCTTTTGTAGGCTCTGGAGCTTTGTGGATTTTCTGAAAATTCGAGTCCGGACTGCTGTGCTGCGAAGCCGGCTTTGCCTTGCATTCTCCAGGTCTATGTCATTTTCATAACCTCTTGAAACATGTTTAGAATGTTGGGATACAAaaaTAATGAAATATACAACTTTCAGCAACGGATCTCTTGGCTCTC	284	Inocybe	Inocybe	Inocybaceae	SH030969.07FU	KC966279	Inocybaceae	Agaricomycetes	Basidiomycota	KC966279	SH030969.07FU	361	5	247	2	8	3	21	8	114	2	98	37
Inocybe sp.15	OTU84	AAGGATCATTATCGAATAAACTTGAACAGGCTGTTGCTGGTCCCAGGACGATGTGCACGCTTGTCATCTTTATCATTTCTCCCAACTGTGCACGTATTGTAGACCCTGGATGGAGAGGTTTTGGATTCGTTCCGAGTGGGGACTGCTGTGCTTCCGAAGagagGTCGGCTTTCCCTTTTCATCCTCCAGGTCTATGTCATTtttGTTCACAACCTTCATGTCTAGAATGTCGAGTAAAGGTCCTTttttGTACCTATAAaaaaGTTATACAACTTTCAGCAACGGATCTCTTGGCTCTC	AAGGATCATTATCGAATAAACTTGAACAGGCTGTTGCTGGTCCCAGGACGATGTGCACGCTTGTCATCTTTATCATTTCTCCCAACTGTGCACGTATTGTAGACCCTGGATGGAGAGGTTTTGGATTCGTTCCGAGTGGGGACTGCTGTGCTTCCGAAGagagGTCGGCTTTCCCTTTTCATCCTCCAGGTCTATGTCATTtttGTTCACAACCTTCATGTCTAGAATGTCGAGTAAAGGTCCTTttttGTACCTATAAaaaaGTTATACAACTTTCAGCAACGGATCTCTTGGCTCTC	299	Inocybe	Inocybe	Inocybaceae	SH179834.07FU	KC966119	Inocybaceae	Agaricomycetes	Basidiomycota	KC966119	SH179834.07FU	2934	164	1741	13	455	9	23	20	11	5	336	43
Inocybe sp.16	OTU85	AAGGATCATTATTGAATAAACATTTGATAGGCTGTTGCTGGCCCTTCTAGGGTAGTGTGCACGCTTGTCATTTATTTGTTTATTttttCCACCTGTGCACCTTtttGTAGACCTTAGAATTTGGGGACTGCTGTGCCTTGTGCCAGCTTTTCCTTGCCTctctctAGGTTCTATGTTTCTCACATACTCCTACGAATGTAATAGAATGTTGATCTGGGTCTTTGATGCCCATAAAGTTAtataCAACTTTCAGCAATGGATCTCTTGGCTCTC	AAGGATCATTATTGAATAAACATTTGATAGGCTGTTGCTGGCCCTTCTAGGGTAGTGTGCACGCTTGTCATTTATTTGTTTATTttttCCACCTGTGCACCTTtttGTAGACCTTAGAATTTGGGGACTGCTGTGCCTTGTGCCAGCTTTTCCTTGCCTctctctAGGTTCTATGTTTCTCACATACTCCTACGAATGTAATAGAATGTTGATCTGGGTCTTTGATGCCCATAAAGTTAtataCAACTTTCAGCAATGGATCTCTTGGCTCTC	273	Inocybe	Inocybe	Inocybaceae	SH530949.07FU	AB848509	Inocybaceae	Agaricomycetes	Basidiomycota	AB848509	SH530949.07FU	255	3	5	4	2	20	398	131	14	13	42	288
Inocybe sp.17	OTU86	AAGGATCATTATCGAATAAACTTGAACAGGCTGTCTTGCTGGTTCTCCTCTCGTGGgggggTTCATCGTGCACGTCTGTCTCATTtttGTCATCtctcCAACTTGTGCACCTCTTGTAGGCTCTGGAGCTCTTGTGGATTTTCAATGAGGATTCGATTCAGGACTGCTGTTGCACGATGTGTTGCACAGCTTTGCCTTGCATCTCCAGGTCTATGTCTTtttACAACacacCATATGTTTTAGAATGTTTGCAGATGAAACAAaaaaaTatataCAACTTTCAGCAACGGATCTCTTGGCTCTC	AAGGATCATTATCGAATAAACTTGAACAGGCTGTCTTGCTGGTTCTCCTCTCGTGGgggggTTCATCGTGCACGTCTGTCTCATTtttGTCATCtctcCAACTTGTGCACCTCTTGTAGGCTCTGGAGCTCTTGTGGATTTTCAATGAGGATTCGATTCAGGACTGCTGTTGCACGATGTGTTGCACAGCTTTGCCTTGCATCTCCAGGTCTATGTCTTtttACAACacacCATATGTTTTAGAATGTTTGCAGATGAAACAAaaaaaTatataCAACTTTCAGCAACGGATCTCTTGGCTCTC	304	Inocybe	Inocybe	Inocybaceae	SH178664.07FU	UDB005691	Inocybaceae	Agaricomycetes	Basidiomycota	UDB005691	SH178664.07FU	26	0	0	0	0	0	0	0	0	0	0	0
Inocybe sp.18	OTU87	AAGGATCATTATTGAATACATGTGATAGACTGTTGCTGGCTTCCCTGCCAAAGGgggACATGTGCACGCCTGTCATTtttGTTtttCCACCTGTGCACACTTTGTAGAATCCTAGAGAAGCAATTGTCTGAGAAAATCAGATAGGTTGAGGACTGCTGTGCCTTTCAATGGGGCCAGCTTTGCCTTGTGTATCTAGGTTCTATGTCATTCACATACACCTATGAATGTAACAGAATGTTGATCTGGGTCTTTTAGCACCTATAAAAGTTAtataCAACTTTCAGCAACGGATCTCTTGGCTCTC	AAGGATCATTATTGAATACATGTGATAGACTGTTGCTGGCTTCCCTGCCAAAGGgggACATGTGCACGCCTGTCATTtttGTTtttCCACCTGTGCACACTTTGTAGAATCCTAGAGAAGCAATTGTCTGAGAAAATCAGATAGGTTGAGGACTGCTGTGCCTTTCAATGGGGCCAGCTTTGCCTTGTGTATCTAGGTTCTATGTCATTCACATACACCTATGAATGTAACAGAATGTTGATCTGGGTCTTTTAGCACCTATAAAAGTTAtataCAACTTTCAGCAACGGATCTCTTGGCTCTC	304	Inocybe	Inocybe	Inocybaceae	SH222053.07FU	FJ553334	Inocybaceae	Agaricomycetes	Basidiomycota	FJ553334	SH222053.07FU	3	415	32	3	67	3	7	6	2	5	13	0
Inocybe sp.19	OTU88	AAGGATCATTATTGAATAAATTTGAACGGGCTGTTGCTGGCTCTGTTGAGCGATGTGCACGCTTGTCATTtttATGTTTCCAACTGTGCAcacaTTGTAGATCTGGTGGAATTTTATGTTGCTTGCAATAATAGAGTGAGGATTTTGCTGTATGGCACTCCTTGTCTGCTAGGTCTATGTTCACAAACTCTGAAATGGTTATAGAATGATGGGGAAaaaaaaaTTTACAACTTTCAGCAACGGATCTCTTGGCTCTC	AAGGATCATTATTGAATAAATTTGAACGGGCTGTTGCTGGCTCTGTTGAGCGATGTGCACGCTTGTCATTtttATGTTTCCAACTGTGCAcacaTTGTAGATCTGGTGGAATTTTATGTTGCTTGCAATAATAGAGTGAGGATTTTGCTGTATGGCACTCCTTGTCTGCTAGGTCTATGTTCACAAACTCTGAAATGGTTATAGAATGATGGGGAAaaaaaaaTTTACAACTTTCAGCAACGGATCTCTTGGCTCTC	257	Inocybe	agaricales	Inocybaceae	SH202433.07FU	JF748082		Agaricomycetes	Basidiomycota	JF748082	SH202433.07FU	778	166	6	2	4	15	11	19	6	2	4	147
Inocybe sp.20	OTU89	AAGGATCATTATCGAATAAACATTTGATAGGCTGTTGCTGGCCCTTCTAGGGTAGTGTGCACGCTTGTCATTTATTtttCCACCTGTGCACCACCTAGTCtctctAGGTTCTATGTTACTCACATACTCCTACGAATGTAATAGAATGTTGATCTGGGTCTTTGATGCCCATAAAGTTAtataCAACTTTCAGCAATGGATCTCTTGGCTCTCGCATCGATGAAGAACGCAGCCTCTACTTGACCAGGAAGTAAAAGTCGTAACAAGGCACCGATGAAGAACGCAGCGTAGCCAGCATCGATGTGGAAGTAAAAGTCGTAACAAG	AAGGATCATTATCGAATAAACATTTGATAGGCTGTTGCTGGCCCTTCTAGGGTAGTGTGCACGCTTGTCATTTATTtttCCACCTGTGCACCACCTAGTCtctctAGGTTCTATGTTACTCACATACTCCTACGAATGTAATAGAATGTTGATCTGGGTCTTTGATGCCCATAAAGTTAtataCAACTTTCAGCAATGGATCTCTTGGCTCTCGCATCGATGAAGAACGCAGCCTCTACTTGACCAGGAAGTAAAAGTCGTAACAAGGCACCGATGAAGAACGCAGCGTAGCCAGCATCGATGTGGAAGTAAAAGTCGTAACAAG	325	Inocybe	Inocybe	Inocybaceae	SH016085.07FU	FJ904156	Inocybaceae	Agaricomycetes	Basidiomycota	FJ904156	SH016085.07FU	58	615	0	1143	24	509	918	742	208	5	811	15305
Inocybe sp.21	OTU90	AAGGATCATTATCGAATAAACTTGAACAGGCTGTTGCTGACACCCCTAGGGTgtgtACGTGCACGCTTGTCATCTTTATCATTTCTCCAACTGTGCACATATTGTAGACCTTGGAAGCTTttttGAATTTATTtttCGAGTTGGGACTGCTGTGTTTGATCAAAGTCAGCTTTGCCCTTTGCATTTCAAGGTCTATGTCATTttttCACAAACCTCTTGATGCGTTTAGAATGTGTTGAATCAGGTCAATTTTGTACCTATAAAGTTAAATATACAACTTTCAGCAACGGATCTCTTGGCTCTC	AAGGATCATTATCGAATAAACTTGAACAGGCTGTTGCTGACACCCCTAGGGTgtgtACGTGCACGCTTGTCATCTTTATCATTTCTCCAACTGTGCACATATTGTAGACCTTGGAAGCTTttttGAATTTATTtttCGAGTTGGGACTGCTGTGTTTGATCAAAGTCAGCTTTGCCCTTTGCATTTCAAGGTCTATGTCATTttttCACAAACCTCTTGATGCGTTTAGAATGTGTTGAATCAGGTCAATTTTGTACCTATAAAGTTAAATATACAACTTTCAGCAACGGATCTCTTGGCTCTC	304	Inocybe	Inocybe	Inocybaceae	SH220485.07FU	AB701399	Inocybaceae	Agaricomycetes	Basidiomycota	AB701399	SH220485.07FU	65	164	5	188	16	18	6	8	1	6	1	0
Inocybe sp.22	OTU91	AAGGATCATTATCGAATAAACTTGAACAGGCTGTTGCTGGTCCCTCGGGGTATGTGCACGCTTGTCTCATCTTTGTTATTTTCTCCCACTTGTGCACCTTTTGTAGACTCTGGAGCTTTGTGGATTTTCTGAAAATTCGAGTCGGGACTGCCGTGCTTTGTTGTGAAGTCGGCTTTGCCTTGCATTCTCCAGGTCTATGTCATTTTCACAACCTCTTGAAACATGTTTAGAATGTTGGATAAAATGAAATATACAACTTTCAGCAACGGATCTCTTGGCTCTC	AAGGATCATTATCGAATAAACTTGAACAGGCTGTTGCTGGTCCCTCGGGGTATGTGCACGCTTGTCTCATCTTTGTTATTTTCTCCCACTTGTGCACCTTTTGTAGACTCTGGAGCTTTGTGGATTTTCTGAAAATTCGAGTCGGGACTGCCGTGCTTTGTTGTGAAGTCGGCTTTGCCTTGCATTCTCCAGGTCTATGTCATTTTCACAACCTCTTGAAACATGTTTAGAATGTTGGATAAAATGAAATATACAACTTTCAGCAACGGATCTCTTGGCTCTC	283	Inocybe	Inocybe	Inocybaceae	SH219206.07FU	LC013747	Inocybaceae	Agaricomycetes	Basidiomycota	LC013747	SH219206.07FU	98	36	12	16	741	63	646	86	7	13	0	2
Inocybe sp.23	OTU92	AAGGATCATTATCGAATAAACTTGAACAGGCTGTTTGCTGGTCTCAGGACATGTGCACGCTTGTCATCTTTATCATTTCTCCAACTTGTGCACGTATTGTAGACCTTGGAGGggggTTTTGGAATTCGTTCCGAGTGGGGACTGCTGTGCTTCAAACAGAGGTCGGCTTTCCCTTTAGGTCTATGTCATCTCTGAAACAAATATGTGTCTAGAATGTTGGAATAAATAAAATACAACTTTCAGCAACGGATCTCTTGGCTCTC	AAGGATCATTATCGAATAAACTTGAACAGGCTGTTTGCTGGTCTCAGGACATGTGCACGCTTGTCATCTTTATCATTTCTCCAACTTGTGCACGTATTGTAGACCTTGGAGGggggTTTTGGAATTCGTTCCGAGTGGGGACTGCTGTGCTTCAAACAGAGGTCGGCTTTCCCTTTAGGTCTATGTCATCTCTGAAACAAATATGTGTCTAGAATGTTGGAATAAATAAAATACAACTTTCAGCAACGGATCTCTTGGCTCTC	263	Inocybe	Inocybe	Inocybaceae		UDB007435	Inocybaceae	Agaricomycetes	Basidiomycota	UDB007435		5	4	1	35	5	5	1	0	0	1	0	0
Inocybe sp.24	OTU93	AAGGATCATTATCGAATATAAACTTGGTAGACTGTTGCTGGCTTTCTTGAGCATGTGCACGTTTATCATCTTTATTtttCCACCTGTGCACTTtttGTAGGCTTGGAATATAGTTTAATGGTGTCTTGTACCAAGATGCTTtttACCTTGGGACTGCTGTGTTTAAACGCATGTTTATCGGCTTTCCCTTTTATTtttCAAGTCTATGTTtttCATATACACTCCAGAAATGTAATAGAATGCTGTACTTTAGGTCATTTGTACCTATAATAAATCAGTACAACTTTCAGCAACGGATCTCTTGGCTCTCG	AAGGATCATTATCGAATATAAACTTGGTAGACTGTTGCTGGCTTTCTTGAGCATGTGCACGTTTATCATCTTTATTtttCCACCTGTGCACTTtttGTAGGCTTGGAATATAGTTTAATGGTGTCTTGTACCAAGATGCTTtttACCTTGGGACTGCTGTGTTTAAACGCATGTTTATCGGCTTTCCCTTTTATTtttCAAGTCTATGTTtttCATATACACTCCAGAAATGTAATAGAATGCTGTACTTTAGGTCATTTGTACCTATAATAAATCAGTACAACTTTCAGCAACGGATCTCTTGGCTCTCG	311	Inocybe	Inocybe	Inocybaceae	SH209539.07FU	JF304332	Inocybaceae	Agaricomycetes	Basidiomycota	JF304332	SH209539.07FU	315	58	50	155	30	73	122	71	45	1	115	214
Inocybe sp.25	OTU94	AAGGATCATTATCGAATATAAACTTGGGTAGACTGTTGCTGGCTTCTCTTCGAGGGGCATGTGCACGTTTATCCTCTTTATTtttCCACCTGTGCACCTTTTGTAGGCTTGGATTATCAGTGGTTCTAATGTGTCTTTCAAAAGGCATAAGAATTGTTTTGGGACTGCTGTGTTTAAACGCATGTTTATCGGCTTTCCCTTTTATTTTCCAAGTCTATGTTTTGCTAtataCACTCCAGAAATGTAATAGAATGCTGTACTTTAGGTCATTCGTACCTATAATAAAATCAGTACAACTTTCAGCAACGGATCTCTTGGCTCTC	AAGGATCATTATCGAATATAAACTTGGGTAGACTGTTGCTGGCTTCTCTTCGAGGGGCATGTGCACGTTTATCCTCTTTATTtttCCACCTGTGCACCTTTTGTAGGCTTGGATTATCAGTGGTTCTAATGTGTCTTTCAAAAGGCATAAGAATTGTTTTGGGACTGCTGTGTTTAAACGCATGTTTATCGGCTTTCCCTTTTATTTTCCAAGTCTATGTTTTGCTAtataCACTCCAGAAATGTAATAGAATGCTGTACTTTAGGTCATTCGTACCTATAATAAAATCAGTACAACTTTCAGCAACGGATCTCTTGGCTCTC	323	Inocybe	Inocybe	Inocybaceae	SH209565.07FU	JX630525	Inocybaceae	Agaricomycetes	Basidiomycota	JX630525	SH209565.07FU	1	0	1	0	0	26	2	6	0	0	0	0
Inocybe sp.26	OTU95	AAGGATCATTATTGAATAAACTTGCGCAGGCTGTTGCTGGCCTCTTGGCATGTGCACGCTTGTCATCTTTATTTCTCCAACTGTGCACATATTGTAGACCTGGAGTTtttGTTGATTTGTTTCGAGTTGGGACTGCTGTGCTTtttCATTAAAGTCAGCTTTGCCTTGCATTCCCCAGGTCTATGTCATTTCACAACCTCTCATAGTGTTTAGAATGTTGAATCAATatatatatGTATACAACTTTCAGCAACGGATCTCTTGGCTCTC	AAGGATCATTATTGAATAAACTTGCGCAGGCTGTTGCTGGCCTCTTGGCATGTGCACGCTTGTCATCTTTATTTCTCCAACTGTGCACATATTGTAGACCTGGAGTTtttGTTGATTTGTTTCGAGTTGGGACTGCTGTGCTTtttCATTAAAGTCAGCTTTGCCTTGCATTCCCCAGGTCTATGTCATTTCACAACCTCTCATAGTGTTTAGAATGTTGAATCAATatatatatGTATACAACTTTCAGCAACGGATCTCTTGGCTCTC	270	Inocybe	Inocybe	Inocybaceae	SH218012.07FU	UDB017408	Inocybaceae	Agaricomycetes	Basidiomycota	UDB017408	SH218012.07FU	11	4	11	0	2	36	1	2	1	1	140	3
Inocybe sp.27	OTU96	AAGGATCATTATCGAATAAACTTGTGCAGGCTGTTTTGCTGGCCATCTTTGAAGGATGGCATGTGCACGCTTGTCATCTTTATCtctcCAATCTGTGCACATATTGTAGACCAGGAGTTCTTGTTGATTCGTTTCAACGAGTTTGGACTGCTTCAAATAGCTTTTCCTTGCATTTACCAGGTCTATGTCATTttttCACAACCTCTTCATGTGTCTAGAATGTATACAAGTTAAAACAATACAACTTTCAGCAACGGATCTCTTGGCTCTC	AAGGATCATTATCGAATAAACTTGTGCAGGCTGTTTTGCTGGCCATCTTTGAAGGATGGCATGTGCACGCTTGTCATCTTTATCtctcCAATCTGTGCACATATTGTAGACCAGGAGTTCTTGTTGATTCGTTTCAACGAGTTTGGACTGCTTCAAATAGCTTTTCCTTGCATTTACCAGGTCTATGTCATTttttCACAACCTCTTCATGTGTCTAGAATGTATACAAGTTAAAACAATACAACTTTCAGCAACGGATCTCTTGGCTCTC	271	Inocybe	Inocybe	Inocybaceae	SH179016.07FU	JX630345	Inocybaceae	Agaricomycetes	Basidiomycota	JX630345	SH179016.07FU	2	2	1	0	0	58	1	3	0	0	0	0
Inocybe sp.28	OTU97	AAGGATCATTATCGAATAAACTTGGAACAGGCTGTTTTGCTGGTCCCTCGAGAGGggggCATGTGCACGCTTGTCTCATCTTTGTCATTTCTCCAACTGTGCACCTCTTGTAGACACCTGGCTGTTTGGATTTTCATTCGAGTGGGGACTGCTGTGCTGTAAAAGTTCGGCTTTTCCccccTTTCAGGGTCTATGTTGTTTTATTTCACAACCTCTCAAACGTGTTTAGAATGTTGGATGTACCTATAAaaaaGTTGAATATACAACTTTCAGCAACGGATCTCTTGGCTCTC	AAGGATCATTATCGAATAAACTTGGAACAGGCTGTTTTGCTGGTCCCTCGAGAGGggggCATGTGCACGCTTGTCTCATCTTTGTCATTTCTCCAACTGTGCACCTCTTGTAGACACCTGGCTGTTTGGATTTTCATTCGAGTGGGGACTGCTGTGCTGTAAAAGTTCGGCTTTTCCccccTTTCAGGGTCTATGTTGTTTTATTTCACAACCTCTCAAACGTGTTTAGAATGTTGGATGTACCTATAAaaaaGTTGAATATACAACTTTCAGCAACGGATCTCTTGGCTCTC	293	Inocybe	Inocybe	Inocybaceae		KX444300	Inocybaceae	Agaricomycetes	Basidiomycota	KX444300		0	2	0	0	0	0	0	26	0	22	2	0
Inocybe sp.29	OTU98	AAGGATCATTATCGAATAAATTTGAACAGGCTGTTGCTGGCCCCTCAAGGGGACATGTGCACGCTTGTCATCTTTATGTTTCCCAACTGTGCACATATTGTAGATCTGGTGGTATTtttATCTTGCTTTGCATAGATTGAGGATTTGCTTTGCGGCTTTCCTTGTCTTCCCAGGTCTATGTTTATTtttCACAATCTCTGAATGTATTAGAATGTTGAATTTGTGGGCAAATATACAACTTTCAGCAACGGATCTCTTGGCTCTC	AAGGATCATTATCGAATAAATTTGAACAGGCTGTTGCTGGCCCCTCAAGGGGACATGTGCACGCTTGTCATCTTTATGTTTCCCAACTGTGCACATATTGTAGATCTGGTGGTATTtttATCTTGCTTTGCATAGATTGAGGATTTGCTTTGCGGCTTTCCTTGTCTTCCCAGGTCTATGTTTATTtttCACAATCTCTGAATGTATTAGAATGTTGAATTTGTGGGCAAATATACAACTTTCAGCAACGGATCTCTTGGCTCTC	265	Inocybe	Inocybe	Inocybaceae	SH524192.07FU	KP316245	Inocybaceae	Agaricomycetes	Basidiomycota	KP316245	SH524192.07FU	0	1	0	0	1	0	11	2	1	0	0	126
Inocybe sp.30	OTU99	AAGGATCATTATCGAATAAAATTGAACAGGTTGTTGCTGGCCTCTGGGCATGTGCACACTTGTCCAATCTTTATCATTTCTCCAACCTGTGCACTTATTGTAGACGTTTAGATTTGGGGATTGCTGTGCTTGTATCAGTCGGCTTTCCCTTtttttttATTGCTAATGTCTATATGATTTTCACAATCTCATAAATGTTGAATGTATGAAATAAATatatatataCAACTTTCAGCAACGGATCTCTTGGCTCTC	AAGGATCATTATCGAATAAAATTGAACAGGTTGTTGCTGGCCTCTGGGCATGTGCACACTTGTCCAATCTTTATCATTTCTCCAACCTGTGCACTTATTGTAGACGTTTAGATTTGGGGATTGCTGTGCTTGTATCAGTCGGCTTTCCCTTtttttttATTGCTAATGTCTATATGATTTTCACAATCTCATAAATGTTGAATGTATGAAATAAATatatatataCAACTTTCAGCAACGGATCTCTTGGCTCTC	255	Inocybe	Inocybe	Inocybaceae	SH197288.07FU	FJ378780	Inocybaceae	Agaricomycetes	Basidiomycota	FJ378780	SH197288.07FU	0	0	1	0	0	32	1	2	0	0	0	0
Inocybe sp.31	OTU100	AAGGATCATTATCGAATAAACTTGAACAGGCTGTTGCTGGGTCCCAGGACGAATGTGCACGCTTGTCATCTTTACTCATTTCTCCCAACTGTGCACGTATTGTAGACCCTGGATGGAGGTTTTGGATTCGTTCCGAGTGGGGACTGCTGTGCTTCTGAAaaaaaaGAGGTCGGCTTTCCCTTTTCATCCTCCAGGTCTATGTTTTCACAACCTTTCATGTCTAGAATGTCGAGTAAAGGTCCTTttttGTACCTATAAaaaaaGATATACAACTTTCAGCAACGGATCTCTTGGCTCTC	AAGGATCATTATCGAATAAACTTGAACAGGCTGTTGCTGGGTCCCAGGACGAATGTGCACGCTTGTCATCTTTACTCATTTCTCCCAACTGTGCACGTATTGTAGACCCTGGATGGAGGTTTTGGATTCGTTCCGAGTGGGGACTGCTGTGCTTCTGAAaaaaaaGAGGTCGGCTTTCCCTTTTCATCCTCCAGGTCTATGTTTTCACAACCTTTCATGTCTAGAATGTCGAGTAAAGGTCCTTttttGTACCTATAAaaaaaGATATACAACTTTCAGCAACGGATCTCTTGGCTCTC	299	Inocybe	Inocybe	Inocybaceae	SH003769.07FU	UDB022403	Inocybaceae	Agaricomycetes	Basidiomycota	UDB022403	SH003769.07FU	0	0	0	1	1	103	3	7	1	1	1	7
Inocybe sp.32	OTU101	AAGGATCATTATCGAATAAACTTGAACAGGCTGTTGCTGGCCCTCCTCATTGGggggggATTATGTGCACGCTTGTCTCATCTTTGTTATTTCTCCAACTGTGCACATTTTGTAGATCCTGGATGGAGCTTTATGAATTtttATTCGAGTCGGGACTGCTGTGCTTCCTTttttGTGAAGTCGGCTTTCCCTTGCATCTTCCAGGTCTATGTTATTttttttCACAACCTCTCAAATGTGTTTAGAATGTTGAATCAGGAGCTTtttGCACCTAtataAATGAACTATACAACTTTCAGCAACGGATCTCTTGGCTCTC	AAGGATCATTATCGAATAAACTTGAACAGGCTGTTGCTGGCCCTCCTCATTGGggggggATTATGTGCACGCTTGTCTCATCTTTGTTATTTCTCCAACTGTGCACATTTTGTAGATCCTGGATGGAGCTTTATGAATTtttATTCGAGTCGGGACTGCTGTGCTTCCTTttttGTGAAGTCGGCTTTCCCTTGCATCTTCCAGGTCTATGTTATTttttttCACAACCTCTCAAATGTGTTTAGAATGTTGAATCAGGAGCTTtttGCACCTAtataAATGAACTATACAACTTTCAGCAACGGATCTCTTGGCTCTC	319	Inocybe	Inocybe	Inocybaceae	SH180353.07FU	FJ845413	Inocybaceae	Agaricomycetes	Basidiomycota	FJ845413	SH180353.07FU	17	0	0	0	0	5	7	4	1	0	0	81
Inocybe sp.33	OTU102	AAGGATCATTATCGAATAAACTTGAACAGGCTGCTGCTGGTCCCAGGACATCGTGCACGCTTGTCATCTTTATCATTTCTCCAACTGTGCACATATTGTAGATCCTGGAATTTTCTTTGTTCCGAGTGGGGACTGCTGTGCTTCAAAACAGAAGTCGGCTTTCCCCTTGAAGGTCTATGTCATTttttCACAACCCCTCGAATGTGTTTAGAATGTTGAAATAAATAAaaaGTTAATAAATACAACTTTCAGCAACGGATCTCTTGGCTCTC	AAGGATCATTATCGAATAAACTTGAACAGGCTGCTGCTGGTCCCAGGACATCGTGCACGCTTGTCATCTTTATCATTTCTCCAACTGTGCACATATTGTAGATCCTGGAATTTTCTTTGTTCCGAGTGGGGACTGCTGTGCTTCAAAACAGAAGTCGGCTTTCCCCTTGAAGGTCTATGTCATTttttCACAACCCCTCGAATGTGTTTAGAATGTTGAAATAAATAAaaaGTTAATAAATACAACTTTCAGCAACGGATCTCTTGGCTCTC	272	Inocybe	Inocybe	Inocybaceae	SH187316.07FU	KJ769277	Inocybaceae	Agaricomycetes	Basidiomycota	KJ769277	SH187316.07FU	37	30	20	146	7	6	68	16	57	14	27	51
Inocybe sp.34	OTU103	AAGGATCATTATCGAATAAACTTGAGCAGGCTGTTGCTGGTCCcccAAGGACATGTGCACGCTTGTCATCTTTATCATTTCTCCAACTGTGCACATATTGTAGACCCTGGAGGTTTTGCTTTTCGTCTTTGGATGAGTTTTGGGACTGCTGTGCCTCAAAATCGAGGTCGGCTTTCCCTTTGCATCCTCCAGGTCTATGTTGACAACCTCTCGAACGTGTTTAGAATGTTGAATAAAATATAAAGTTATACAACTTTCAGCAACGGATCTCTTGGCTCTC	AAGGATCATTATCGAATAAACTTGAGCAGGCTGTTGCTGGTCCcccAAGGACATGTGCACGCTTGTCATCTTTATCATTTCTCCAACTGTGCACATATTGTAGACCCTGGAGGTTTTGCTTTTCGTCTTTGGATGAGTTTTGGGACTGCTGTGCCTCAAAATCGAGGTCGGCTTTCCCTTTGCATCCTCCAGGTCTATGTTGACAACCTCTCGAACGTGTTTAGAATGTTGAATAAAATATAAAGTTATACAACTTTCAGCAACGGATCTCTTGGCTCTC	280	Inocybe	Inocybe	Inocybaceae	SH008584.07FU	KC965198	Inocybaceae	Agaricomycetes	Basidiomycota	KC965198	SH008584.07FU	17	7	0	0	1	1	3	2	0	0	15	23
Inocybe sp.35	OTU104	AAGGATCATTATTGAATAAACATTTGATAGGCTGTTGCTGGCCCCTTCTGGGGTATTGTGCACGCTTGTCATTCATTTATTTATTTCCACCTGTGCACCTTtttGTAGACCCTTAGAGAAAAGCAAATCAATTGTTTCGAGCAATTGGGATAGGGACTGCTGTGCTGTGAAGTGCCAGCTTTTCCTTGTTTCTCTAGGTTCTATGTTATTCACATACTCCTATGAATGTAATAGAATGTTGATCTGGGTCTTTGATGCCCATAAAGTTAtataCAACTTTCAGCAATGGATCTCTTGGCTCTC	AAGGATCATTATTGAATAAACATTTGATAGGCTGTTGCTGGCCCCTTCTGGGGTATTGTGCACGCTTGTCATTCATTTATTTATTTCCACCTGTGCACCTTtttGTAGACCCTTAGAGAAAAGCAAATCAATTGTTTCGAGCAATTGGGATAGGGACTGCTGTGCTGTGAAGTGCCAGCTTTTCCTTGTTTCTCTAGGTTCTATGTTATTCACATACTCCTATGAATGTAATAGAATGTTGATCTGGGTCTTTGATGCCCATAAAGTTAtataCAACTTTCAGCAATGGATCTCTTGGCTCTC	303	Inocybe	Inocybe	Inocybaceae	SH493540.07FU	LC013766	Inocybaceae	Agaricomycetes	Basidiomycota	LC013766	SH493540.07FU	0	0	0	19	0	0	2	1	0	0	0	0
Inocybe sp.36	OTU105	AAGGATCATTATCGAATAAACTTGAACAGGCTGTTGCTGGTCCCAGGACAATGTGCACGCTTGTCATCTTTATCATTTCTCCCAACTGTGCACATATTGTAGACCCTGGATGGAGGTTTTGGATTCGTTCCGAGTGGGGACTGCTGTGCTTCCGAAGagagGTCGGCTTTCCCTTTTCATCCTCCAGGTCTATGTCATTTTCTTTCACAACCTTCCATGTCTAGAATGTCCAGTAAAGGTCATTttttGTACCTATAAaaaaaGTTATACAACTTTCAGCAACGGATCTCTTGGCTCTC	AAGGATCATTATCGAATAAACTTGAACAGGCTGTTGCTGGTCCCAGGACAATGTGCACGCTTGTCATCTTTATCATTTCTCCCAACTGTGCACATATTGTAGACCCTGGATGGAGGTTTTGGATTCGTTCCGAGTGGGGACTGCTGTGCTTCCGAAGagagGTCGGCTTTCCCTTTTCATCCTCCAGGTCTATGTCATTTTCTTTCACAACCTTCCATGTCTAGAATGTCCAGTAAAGGTCATTttttGTACCTATAAaaaaaGTTATACAACTTTCAGCAACGGATCTCTTGGCTCTC	299	Inocybe	Inocybe	Inocybaceae	SH179834.07FU	HQ445242	Inocybaceae	Agaricomycetes	Basidiomycota	HQ445242	SH179834.07FU	5	4	1	0	2	1	3	13	86	0	1	0
Inocybe subpaleacea	OTU106	AAGGATCATTATCGAATAAACACTTGAGCAGGCTGTTGCTGGCCCTTGTCATGGgggTATGTGCACGCTTGTCCTTTGTTATTTTCTCCAACTTGTGCACATTTTGTAGACCCTGGAGCTTTATGGATTtttCATTCGAGTCGGGACTGCTGTGCTCTCCTCGTGAGGTCGGCTTTCCCTTGCACCTCCAGGTCTATGTCATTtttCACAACCTCTTTGAAACATGTTTGGAATGTTGGATCAGGTCCTTTTGTACCTATAGAAATGAAATATACAACTTTCAGCAACGGATCTCTTGGCTCTC	AAGGATCATTATCGAATAAACACTTGAGCAGGCTGTTGCTGGCCCTTGTCATGGgggTATGTGCACGCTTGTCCTTTGTTATTTTCTCCAACTTGTGCACATTTTGTAGACCCTGGAGCTTTATGGATTtttCATTCGAGTCGGGACTGCTGTGCTCTCCTCGTGAGGTCGGCTTTCCCTTGCACCTCCAGGTCTATGTCATTtttCACAACCTCTTTGAAACATGTTTGGAATGTTGGATCAGGTCCTTTTGTACCTATAGAAATGAAATATACAACTTTCAGCAACGGATCTCTTGGCTCTC	304	Inocybe	Inocybe	Inocybaceae	SH176688.07FU	JF908251	Inocybaceae	Agaricomycetes	Basidiomycota	JF908251	SH176688.07FU	1	2	1	0	2	130	1	53	0	8	0	0
Lactarius fennoscandicus	OTU107	AAGGATCATTATCGTACAAACATGtgtgAGGCGTGCGAGGGCTGTCGCTGACTTtttGAGACACAAAAGTCGTGCACGCCGGAGTGCGTCCTCTCACATAAAATCCATCTCACCCTTTTGTGCACCACCGCGTGGGCACCCTTTGGGATCGAATCGATCCAGGAGGgggCTTGCGTTTTCAcacacacCCCTTTTAAaaaGTGTAGAATGACCCCACTTTGCTATACGCAATCAATACAACTTTCAACAACGGATCTCTTGGCTCTC	AAGGATCATTATCGTACAAACATGtgtgAGGCGTGCGAGGGCTGTCGCTGACTTtttGAGACACAAAAGTCGTGCACGCCGGAGTGCGTCCTCTCACATAAAATCCATCTCACCCTTTTGTGCACCACCGCGTGGGCACCCTTTGGGATCGAATCGATCCAGGAGGgggCTTGCGTTTTCAcacacacCCCTTTTAAaaaGTGTAGAATGACCCCACTTTGCTATACGCAATCAATACAACTTTCAACAACGGATCTCTTGGCTCTC	267	Lactarius	Lactarius	Russulaceae	SH220113.07FU	EF685061	Russulaceae	Agaricomycetes	Basidiomycota	EF685061	SH220113.07FU	14	17	409	0	0	0	2	4	1	2	1	3
Lactarius sp.	OTU108	AAGGATCATTATCGTAACAAaaaaTGTGTTAGAGGCGTGCAAGGGCTGTCGCTGACTTTTAACGCAAAAGTCGTGCACGCCGGAGTGCGTCCTCTACACATAAAATCCATCTCACCCTTTTGTGCACCACCGCGTGGGCACCCTTCGGGATCAAACCGATCCAGGAAGGgggCTTGCGTTTTCATACAAACCCCTTtttAAAAGTGTAGAATGACCCCATTttttGCGATAACACGCAATCAATACAACTTTCAACAACGGATCTCTTGGCTCTC	AAGGATCATTATCGTAACAAaaaaTGTGTTAGAGGCGTGCAAGGGCTGTCGCTGACTTTTAACGCAAAAGTCGTGCACGCCGGAGTGCGTCCTCTACACATAAAATCCATCTCACCCTTTTGTGCACCACCGCGTGGGCACCCTTCGGGATCAAACCGATCCAGGAAGGgggCTTGCGTTTTCATACAAACCCCTTtttAAAAGTGTAGAATGACCCCATTttttGCGATAACACGCAATCAATACAACTTTCAACAACGGATCTCTTGGCTCTC	275	Lactarius	Lactarius	Russulaceae	SH176404.07FU	UDB026683	Russulaceae	Agaricomycetes	Basidiomycota	UDB026683	SH176404.07FU	2	0	2	1	0	52	3	5	12	0	0	0
Lyophyllum infumatum	OTU109	AAGGATCATTATTGAATAAACTTGGTTGGGTTGTTGCTGGCTCCTCGGAGCATGTGCACGCCTAGCACCATTtttACCACCTGTGCACCCTTTGTAGACCTGGATACCTCTCGAGGAAACTCGGTTTGAGGATTGCTGTGCGAAAGCCGGCTCTCCTTGCATTTCCGGTCTATGTCTTTAtataCCCCATAAGAATGTAACAGAATGTTATTAATTGGCCTTTGTGCCTTTAATCAAATACAACTTTCAGCAACGGATCTCTTGGCTCTC	AAGGATCATTATTGAATAAACTTGGTTGGGTTGTTGCTGGCTCCTCGGAGCATGTGCACGCCTAGCACCATTtttACCACCTGTGCACCCTTTGTAGACCTGGATACCTCTCGAGGAAACTCGGTTTGAGGATTGCTGTGCGAAAGCCGGCTCTCCTTGCATTTCCGGTCTATGTCTTTAtataCCCCATAAGAATGTAACAGAATGTTATTAATTGGCCTTTGTGCCTTTAATCAAATACAACTTTCAGCAACGGATCTCTTGGCTCTC	270	Lyophyllum	Lyophyllum	Lyophyllaceae	SH175414.07FU	KP192627	Lyophyllaceae	Agaricomycetes	Basidiomycota	KP192627	SH175414.07FU	1	4	0	0	2	1	5	1	0	15	0	0
Lyophyllum semitale	OTU110	AAGGATCATTATTGAATAAACTTGGTTGGGTTGTTGCTGGCTCTTTGGAGCAAGTGCACACCTGGCGCCATTtttACCACCTGTGCACCCTTTGTAGACCTGGATACCTCTCGAGGAAACTCGGTTTGAGGACTGTTGTGCTAAaaaaaGCCAGCTTTCCTTACATTTCCGGTCTATGTCTTTAATACACCCCAAAAGAATGTGATAGAATGTCATTAATTGGCCTTAGTGCCTTTAAATCAAATACAACTTTCAACAACGGATCTCTTGGCTCTC	AAGGATCATTATTGAATAAACTTGGTTGGGTTGTTGCTGGCTCTTTGGAGCAAGTGCACACCTGGCGCCATTtttACCACCTGTGCACCCTTTGTAGACCTGGATACCTCTCGAGGAAACTCGGTTTGAGGACTGTTGTGCTAAaaaaaGCCAGCTTTCCTTACATTTCCGGTCTATGTCTTTAATACACCCCAAAAGAATGTGATAGAATGTCATTAATTGGCCTTAGTGCCTTTAAATCAAATACAACTTTCAACAACGGATCTCTTGGCTCTC	276	Lyophyllum	Lyophyllum	Lyophyllaceae	SH175431.07FU	KP192598	Lyophyllaceae	Agaricomycetes	Basidiomycota	KP192598	SH175431.07FU	0	0	40	0	0	0	0	0	0	0	0	0
Lyophyllum sp.	OTU111	AAGGATCATTATTGAATAAACTTGGTTGGGTTGCTGCTGGCTCTTAGGGGCATGTGCACGCCTAGCACCATTtttACCACCTGTGCACCTTTTGTAGACCTGGATATCtctcGAGGAAACTCGGTCTGAGGTCTGCTGTGCGAAAGCCAGCTTTCCTTGCATTTCCGGTCTATGTTtttAtataCCCCATCAGAATGTTACAGAATGTCATTAATGGGCTTTACCGCCTTTAAATTAATACAACTTTCAACAACGGATCTCTTGGCTCTC	AAGGATCATTATTGAATAAACTTGGTTGGGTTGCTGCTGGCTCTTAGGGGCATGTGCACGCCTAGCACCATTtttACCACCTGTGCACCTTTTGTAGACCTGGATATCtctcGAGGAAACTCGGTCTGAGGTCTGCTGTGCGAAAGCCAGCTTTCCTTGCATTTCCGGTCTATGTTtttAtataCCCCATCAGAATGTTACAGAATGTCATTAATGGGCTTTACCGCCTTTAAATTAATACAACTTTCAACAACGGATCTCTTGGCTCTC	270	Lyophyllum	Lyophyllum	Lyophyllaceae	SH218358.07FU	KP192561	Lyophyllaceae	Agaricomycetes	Basidiomycota	KP192561	SH218358.07FU	0	0	2	0	0	0	0	1	79	1	0	0
Melanogaster sp.1	OTU112	AAGGATCATTATCGAAaaaaGCAATCTCGGgggggAAGACGAGCGAGCGAAGTTTGGTAGATCGTAGGGATTGTCGCTGGCCTTTGGAAACGAAGGCATCGTGCACGTTCCGAGTTCTCCTTAGTCCTCGTTCGCTTCTCCTTAGGGAAACCTTTCTTAACACCTGTGCACCCGTTGTAGGTCCCGCAAGGGATCTATGTTTTCATCTACCcccAAACGTATGTCCTAGAATGTCCTTGATGCGTCGATCGGCCTGGCTAACGCTTGGTCGGCGACGGTAAAGAATCATACAACTTTCAGCAACGGATCTCTTGGCTCTC	AAGGATCATTATCGAAaaaaGCAATCTCGGgggggAAGACGAGCGAGCGAAGTTTGGTAGATCGTAGGGATTGTCGCTGGCCTTTGGAAACGAAGGCATCGTGCACGTTCCGAGTTCTCCTTAGTCCTCGTTCGCTTCTCCTTAGGGAAACCTTTCTTAACACCTGTGCACCCGTTGTAGGTCCCGCAAGGGATCTATGTTTTCATCTACCcccAAACGTATGTCCTAGAATGTCCTTGATGCGTCGATCGGCCTGGCTAACGCTTGGTCGGCGACGGTAAAGAATCATACAACTTTCAGCAACGGATCTCTTGGCTCTC	320	Melanogaster	Melanogaster	Melanogastraceae	SH182666.07FU	AF074920	Melanogastraceae	Agaricomycetes	Basidiomycota	AF074920	SH182666.07FU	0	1	0	6	1	2	11	12	0	0	0	0
Melanogaster sp.2	OTU113	AAGGATCATTATCGAACTAGAGTCCAGAGGGGAAAAGGAGAGCGGGCGAAGTTTGTAGAATGTTAGAGATTGTCGCTGGCCTTTGGAAACGAAGGCATGTGCACGTCTCGAGATCTACTTAGTCCTCGATCTCTTTTCCTTTCGGGAAGCTTtttCCTACACCTGTGCACCCGTTGTAGGTCCCGCGAGGGATCTATGTTtttCATCCACACCAATCGTATGGCCAGAATGTTttttAATGCGTCGATCGGCATGGCCTCGGTCATGTTGGCGACGGTAAAGAAATCAAATACAACTTTCAGCAACGGATCTCTTGGCTCTC	AAGGATCATTATCGAACTAGAGTCCAGAGGGGAAAAGGAGAGCGGGCGAAGTTTGTAGAATGTTAGAGATTGTCGCTGGCCTTTGGAAACGAAGGCATGTGCACGTCTCGAGATCTACTTAGTCCTCGATCTCTTTTCCTTTCGGGAAGCTTtttCCTACACCTGTGCACCCGTTGTAGGTCCCGCGAGGGATCTATGTTtttCATCCACACCAATCGTATGGCCAGAATGTTttttAATGCGTCGATCGGCATGGCCTCGGTCATGTTGGCGACGGTAAAGAAATCAAATACAACTTTCAGCAACGGATCTCTTGGCTCTC	322	Melanogaster	Melanogaster	Melanogastraceae	SH182666.07FU	DQ273366	Melanogastraceae	Agaricomycetes	Basidiomycota	DQ273366	SH182666.07FU	0	0	0	7	3	0	0	0	0	0	0	0
Orbilia sp.	OTU114	AAGGATCATTACAAAATAAaaaaGCTCCccccGCCGGCGATTGCCGGAAGAGGGGTGCTTTAACGGTGAGGgggTTTATGCCcccGAACTGTTGGACCCTTTGTGAAAACCCTCCGTTGCCTCGGCGGCACTCCCCTGCCGcgcgGCGCTCTACTGCGCTGCGCTGAAGGgggACGGTCAGTCCGCCGGCGGCACCCAACCAAAACCCATAACCATTTTGAAGAAGCTGTCTGAAACCTAAAGTCGAATGACTATAAAACTTTCAACAACGGATCTCTTGGTTCCC	AAGGATCATTACAAAATAAaaaaGCTCCccccGCCGGCGATTGCCGGAAGAGGGGTGCTTTAACGGTGAGGgggTTTATGCCcccGAACTGTTGGACCCTTTGTGAAAACCCTCCGTTGCCTCGGCGGCACTCCCCTGCCGcgcgGCGCTCTACTGCGCTGCGCTGAAGGgggACGGTCAGTCCGCCGGCGGCACCCAACCAAAACCCATAACCATTTTGAAGAAGCTGTCTGAAACCTAAAGTCGAATGACTATAAAACTTTCAACAACGGATCTCTTGGTTCCC	286	Orbilia	Orbilia	Orbiliaceae	SH471119.07FU	UDB002659	Orbiliales	Orbiliomycetes	Ascomycota	UDB002659	SH471119.07FU	2	0	4	0	1	0	0	3	1	0	2	1
Peziza kallioi	OTU115	AAGGATCATTATTGAAaaaCTAGTATTTAGTTCTTCATACCCCATTGTTGACTTACCATGTTGCTTCCATTGGCCAGGTGCACTTGTACAAGAGTGAACCCTCTGACATGCACCACAACGTGCTTGCTGGGGAGTGCCAGTGGATAGACCCCAATTGAAaaaCTTGATTTCAAaaaTatatGTGTCTGAACTCGTTTCATAATTGAAATAAAACTTTCAACAACGGATCTCTAGGCTCTT	AAGGATCATTATTGAAaaaCTAGTATTTAGTTCTTCATACCCCATTGTTGACTTACCATGTTGCTTCCATTGGCCAGGTGCACTTGTACAAGAGTGAACCCTCTGACATGCACCACAACGTGCTTGCTGGGGAGTGCCAGTGGATAGACCCCAATTGAAaaaCTTGATTTCAAaaaTatatGTGTCTGAACTCGTTTCATAATTGAAATAAAACTTTCAACAACGGATCTCTAGGCTCTT	240	Peziza	Peziza	Pezizaceae	SH013226.07FU	JF908543	Pezizaceae	Pezizomycetes	Ascomycota	JF908543	SH013226.07FU	32	1	0	0	0	0	0	0	0	0	0	0
Peziza phyllogena	OTU116	AAGGATCATTACTGAAaaaCTATTCTTTAGTTCTTCATACCCCATTGTTTACTTACCCTGTTGCTTCCACGTGGACAGGCTTTCGAGCCCTCTAGCCAGTATGATTTATCATGAAAGGCTGGGGAGTTGCCCGTGGTAAGACCCTATAACAAaaaCTTGATAAaaaCCTAAATGTCTGATATCTTCATTAAaaaTGAAATAAAACTTTCAACAACGGATCTCTAGGCTCTT	AAGGATCATTACTGAAaaaCTATTCTTTAGTTCTTCATACCCCATTGTTTACTTACCCTGTTGCTTCCACGTGGACAGGCTTTCGAGCCCTCTAGCCAGTATGATTTATCATGAAAGGCTGGGGAGTTGCCCGTGGTAAGACCCTATAACAAaaaCTTGATAAaaaCCTAAATGTCTGATATCTTCATTAAaaaTGAAATAAAACTTTCAACAACGGATCTCTAGGCTCTT	231	Peziza	Peziza	Pezizaceae	SH194174.07FU	JF908532	Pezizaceae	Pezizomycetes	Ascomycota	JF908532	SH194174.07FU	0	1	0	0	8	3	0	0	0	0	0	0
Peziza sp.	OTU117	AAGGATCATTAATGAAAAGTTCTTTTAGAACCAATCATCACCCCTTTGTTTACTTACCATGTTGCTTCCACTGGACAGGTTAGCCCCTCAAAAGGTTGACCCTCTGGCTTCGTGCTGGGGAGTGCCGGTGGATAACCCAcacaAaaaaaCTTGAACCAAAACCTAAATAAGCAATTTTGTCTGAATAAGTTtttATAAACCTTTATAAAACTTTCAACAACGGATCTCTAGGCTCTT	AAGGATCATTAATGAAAAGTTCTTTTAGAACCAATCATCACCCCTTTGTTTACTTACCATGTTGCTTCCACTGGACAGGTTAGCCCCTCAAAAGGTTGACCCTCTGGCTTCGTGCTGGGGAGTGCCGGTGGATAACCCAcacaAaaaaaCTTGAACCAAAACCTAAATAAGCAATTTTGTCTGAATAAGTTtttATAAACCTTTATAAAACTTTCAACAACGGATCTCTAGGCTCTT	237	Peziza	Peziza	Pezizaceae		KX572369	Pezizaceae	Pezizomycetes	Ascomycota	KX572369		0	0	1	0	0	0	0	0	0	14	7	0
Phellodon niger	OTU118	AAGGATCATTAACGAAACGTTTGTCGAGAGGGGTTGTAGCTGGCCTCGCTTGGCATGGTGCACGCCCGGATCGCAAACTTCATCCTTCACACCTGTGCACAATCCCGCGGCTTTGCGACGCTGATGATATGGAATTCGTTTCCGATTTGAACGCGTCCTTGGCCTGCGAGCTTtttATCAcacacGCTCTTTGTCAAGTATTAGAATGTCTTAGCGCGTAGAAGCGCGAAACAATACAACTTTCAGCAACGGATCTCTTGGCTCTC	AAGGATCATTAACGAAACGTTTGTCGAGAGGGGTTGTAGCTGGCCTCGCTTGGCATGGTGCACGCCCGGATCGCAAACTTCATCCTTCACACCTGTGCACAATCCCGCGGCTTTGCGACGCTGATGATATGGAATTCGTTTCCGATTTGAACGCGTCCTTGGCCTGCGAGCTTtttATCAcacacGCTCTTTGTCAAGTATTAGAATGTCTTAGCGCGTAGAAGCGCGAAACAATACAACTTTCAGCAACGGATCTCTTGGCTCTC	266	Phellodon	Phellodon	Bankeraceae		FN185817	Bankeraceae	Agaricomycetes	Basidiomycota	FN185817		0	0	1	0	0	0	1	23	0	0	0	0
Piloderma olivaceum	OTU119	AAGGATCATTATTGAAATTATAGGCGACGGTTGTAGCTGGCCTTTCGAGGCATGTGCACGCCCGAGCCCTTAATCCAcacacacCTGTGAACCCAATGTAAGGGCCCGTAAaaaaGGCCTTTACGTCTCATCACCAACCTTTATGTCTCATAGAATGTAAATCTATATCCTCGCCCTAAaaaaGCGTTGATAAAACTTATACAACTTTCAACAACGGATCTCTTGGCTCTC	AAGGATCATTATTGAAATTATAGGCGACGGTTGTAGCTGGCCTTTCGAGGCATGTGCACGCCCGAGCCCTTAATCCAcacacacCTGTGAACCCAATGTAAGGGCCCGTAAaaaaGGCCTTTACGTCTCATCACCAACCTTTATGTCTCATAGAATGTAAATCTATATCCTCGCCCTAAaaaaGCGTTGATAAAACTTATACAACTTTCAACAACGGATCTCTTGGCTCTC	231	Piloderma	Piloderma	Atheliaceae	SH197931.07FU	UDB004947	Atheliaceae	Agaricomycetes	Basidiomycota	UDB004947	SH197931.07FU	7	10	1166	6	2	2	9	3	1	4	1	0
Piloderma sp.	OTU120	AAGGATCATTATTGATAATTGGAAGGTTGTAGCTGGCCTTTCGGGGCATGTGCACACTGACCATTAATCTCCCATACACCTGTGAACCCACTGTAGGCCTTTGGCCTATGTCTTTCATAAACCCTATGCATGTATCAGAATGTAATCTATTTATTTGCCTTGAAAAGCAACTAAaaaGCAATACAACTTTCAACAACGGATCTCTTGGCTCTC	AAGGATCATTATTGATAATTGGAAGGTTGTAGCTGGCCTTTCGGGGCATGTGCACACTGACCATTAATCTCCCATACACCTGTGAACCCACTGTAGGCCTTTGGCCTATGTCTTTCATAAACCCTATGCATGTATCAGAATGTAATCTATTTATTTGCCTTGAAAAGCAACTAAaaaGCAATACAACTTTCAACAACGGATCTCTTGGCTCTC	213	Piloderma	Piloderma	Atheliaceae	SH196710.07FU	UDB005120	Atheliaceae	Agaricomycetes	Basidiomycota	UDB005120	SH196710.07FU	13	0	0	0	0	0	0	0	0	0	0	0
Protozoa sp.	OTU121	AAGGATCATTAACACGAACTTAAATCCAATATCAAAACCAAACGTGAACCAAAATATCCTTTATTATTCtctcGTTAAACAGTGAGTAATAAAGTACTTTTATATTAACCATTTAACCCCTTtttATACATAGTTGCTTttttAACAAAGCAAAACTTTTAAGTTAATatatGTAAaaaCTTTCGAGTTtttCACTAtatatTTTCACAGAAACTAAATATTATTAGTAAGAACAACTCTTAACAATGGATATCTAGGTTCTC	AAGGATCATTAACACGAACTTAAATCCAATATCAAAACCAAACGTGAACCAAAATATCCTTTATTATTCtctcGTTAAACAGTGAGTAATAAAGTACTTTTATATTAACCATTTAACCCCTTtttATACATAGTTGCTTttttAACAAAGCAAAACTTTTAAGTTAATatatGTAAaaaCTTTCGAGTTtttCACTAtatatTTTCACAGAAACTAAATATTATTAGTAAGAACAACTCTTAACAATGGATATCTAGGTTCTC	263	Protozoa	Protozoa		SH494694.07FU	UDB027226			Eukaryota	UDB027226	SH494694.07FU	5	2	3	0	2	0	5	3	1	31	0	1
Pseudotomentella sp.1	OTU122	AAGGATCATTAATGAAACGAATGTCGAGAAGGGTTGTAGCTGGCCTTTTGGGGCATGTGCACGCCTCGATCGCACGTCTACCTCTCACACCTGTGCACTACGTGTAGCTTGGGGATGATCACGACGTTAGAAATGACGTTGAAAGCCCTAGCTATGATTttttATAAACCCATGTACGTTACGGAACGGATGATGTTATAGTGCGTAACAGCACGAATatataCAACTTTCAGCAACGGATCTCTTGGCTCTC	AAGGATCATTAATGAAACGAATGTCGAGAAGGGTTGTAGCTGGCCTTTTGGGGCATGTGCACGCCTCGATCGCACGTCTACCTCTCACACCTGTGCACTACGTGTAGCTTGGGGATGATCACGACGTTAGAAATGACGTTGAAAGCCCTAGCTATGATTttttATAAACCCATGTACGTTACGGAACGGATGATGTTATAGTGCGTAACAGCACGAATatataCAACTTTCAGCAACGGATCTCTTGGCTCTC	253	Pseudotomentella	Pseudotomentella	Thelephoraceae	SH218595.07FU	UDB008832	Thelephoraceae	Agaricomycetes	Basidiomycota	UDB008832	SH218595.07FU	0	0	0	0	0	0	2	6	3	0	0	0
Pseudotomentella sp.2	OTU123	AAGGATCATTAATGAAATGAATGTCGAGAAGGGTTGTAGCTGGCCTTTTGGGGCATGTGCACACCTTGATCGCACATCCACCTCTCACACCTGTGCACTATGTGTAGCTTGGGATGATTACAATGTCATAAATGATATTGAAAGCCCTAGCTATGAATTtttATTATAAACCCATATACAAAGTTATAGAATGGATAATGTTATAGCGTGTAATAGCGCAAATatataCAACTTTCAGCAACGGATCTCTTGGCTCTC	AAGGATCATTAATGAAATGAATGTCGAGAAGGGTTGTAGCTGGCCTTTTGGGGCATGTGCACACCTTGATCGCACATCCACCTCTCACACCTGTGCACTATGTGTAGCTTGGGATGATTACAATGTCATAAATGATATTGAAAGCCCTAGCTATGAATTtttATTATAAACCCATATACAAAGTTATAGAATGGATAATGTTATAGCGTGTAATAGCGCAAATatataCAACTTTCAGCAACGGATCTCTTGGCTCTC	258	Pseudotomentella	Pseudotomentella	Thelephoraceae	SH218578.07FU	UDB013541	Thelephoraceae	Agaricomycetes	Basidiomycota	UDB013541	SH218578.07FU	2	3	5	1	12	281	52	6	23	1	0	0
Pseudotomentella sp.3	OTU124	AAGGATCATTAATGAAACGAATGTTGAGAAGGGTTGTAGCTGGCCTTTTGGGGCATGTGCACGCCTCGATCACATATCTACCTCTCACACCTGTGCACTACCTGTAGCTTGGGGATGATCACGACGTTAGAAATGACGTCGAAAGCCCTAGCTATGATTttttAtataAACCCACGTATGTTATAGAATGGATGATGTTATAGTGCGTAACGGCACAAATatataCAACTTTCAGCAACGGATCTCTTGGCTCTC	AAGGATCATTAATGAAACGAATGTTGAGAAGGGTTGTAGCTGGCCTTTTGGGGCATGTGCACGCCTCGATCACATATCTACCTCTCACACCTGTGCACTACCTGTAGCTTGGGGATGATCACGACGTTAGAAATGACGTCGAAAGCCCTAGCTATGATTttttAtataAACCCACGTATGTTATAGAATGGATGATGTTATAGTGCGTAACGGCACAAATatataCAACTTTCAGCAACGGATCTCTTGGCTCTC	255	Pseudotomentella	Pseudotomentella	Thelephoraceae	SH030577.07FU	UDB020318	Thelephoraceae	Agaricomycetes	Basidiomycota	UDB020318	SH030577.07FU	0	1	1	0	1	22	1	1	1	0	0	0
Pulvinula sp.1	OTU125	AAGGATCATTACCAAACATGGAATATCATATCCCTTAAACCCACTCTGAGTATTTGTACCTGTTGCTTCCGTAGGCAGTGAACTATATGTTTGCGCCTGCTCGTGCGGTGGACCTACGGGAGATATCAAACAACTTCGCAATTTGTGACCTCAGTCTGATCATGTTTATTCGTTAAACTTTAAAACTTTCAACAACGGATCTCTTGGTTCTC	AAGGATCATTACCAAACATGGAATATCATATCCCTTAAACCCACTCTGAGTATTTGTACCTGTTGCTTCCGTAGGCAGTGAACTATATGTTTGCGCCTGCTCGTGCGGTGGACCTACGGGAGATATCAAACAACTTCGCAATTTGTGACCTCAGTCTGATCATGTTTATTCGTTAAACTTTAAAACTTTCAACAACGGATCTCTTGGTTCTC	212	Pulvinula	Pulvinula	Pyronemataceae	SH204545.07FU	EU668294	Pyronemataceae	Pezizomycetes	Ascomycota	EU668294	SH204545.07FU	932	4	0	8	1	2	8	4	4	1	6	19
Pulvinula sp.2	OTU126	AAGGATCATTACCAAACATGGAATATCATATCCCTTAAACCCACTCTGAGTATTTGTACCTGTTGCTTCCGTGGGCAGTGAGCTAtatatGTTTGCGCCTGCCCATGCGGTGGACCTACGGGAGATATAAATCAACTTCGCATTTTGTGACCTCAGTCTGATCATGTTTATTCGTTATAAACTTTAAAACTTTCAACAACGGATCTCTTGGTTCTCGCATCGATGAAGAACGCAGCGTAGCCAGCATCGATGTGGAAGTAAAAGTCGTAACAAG	AAGGATCATTACCAAACATGGAATATCATATCCCTTAAACCCACTCTGAGTATTTGTACCTGTTGCTTCCGTGGGCAGTGAGCTAtatatGTTTGCGCCTGCCCATGCGGTGGACCTACGGGAGATATAAATCAACTTCGCATTTTGTGACCTCAGTCTGATCATGTTTATTCGTTATAAACTTTAAAACTTTCAACAACGGATCTCTTGGTTCTCGCATCGATGAAGAACGCAGCGTAGCCAGCATCGATGTGGAAGTAAAAGTCGTAACAAG	274	Pulvinula	Pulvinula	Pyronemataceae	SH204544.07FU	FM992943	Pyronemataceae	Pezizomycetes	Ascomycota	FM992943	SH204544.07FU	74	36	0	9	98	0	2	1	0	0	0	0
Pustularia sp.	OTU127	AAGGATCATTAAAAGTAATatatatTCATTCGAATATACGTTTCAAACCCCTTGTCTAAACTACCTGTTGCTTCCGATCGTTTTGGCTGTACAGTTAGCTGTATAGCCTGGTCGGAAGGTTAACATAAAATATTGTATTTAGAGTCTTCTGAATTTAAaaaTAAAAGTTAAAACTTTCAACAACGGATCTCTTGGTTCTC	AAGGATCATTAAAAGTAATatatatTCATTCGAATATACGTTTCAAACCCCTTGTCTAAACTACCTGTTGCTTCCGATCGTTTTGGCTGTACAGTTAGCTGTATAGCCTGGTCGGAAGGTTAACATAAAATATTGTATTTAGAGTCTTCTGAATTTAAaaaTAAAAGTTAAAACTTTCAACAACGGATCTCTTGGTTCTC	200	Pustularia	Pustularia	Cypraeidae	SH222144.07FU	DQ069010	Cypraeidae	Pezizomycetes	Ascomycota	DQ069010	SH222144.07FU	11	1	0	0	0	3	1	4	1	2	0	0
Russula exalbicans	OTU128	AAGGATCATTATCGTACAACTGAGGCGCGAGGGCTGTCGCTGACTTTTCGTCGTGCACGCCCGAGCGCTCTCATACATCCACCTCACCCCTATGTGCACCACCGCGTGGGTCCCCTTTCGGgggggCTCGCGTTTTCAcacacaAACTCGATACAGTGTAGAATGTCCTTCTTTGCGATCACACGCAATTAATACAACTTTCAACAACGGATCTCTTGGCTCTC	AAGGATCATTATCGTACAACTGAGGCGCGAGGGCTGTCGCTGACTTTTCGTCGTGCACGCCCGAGCGCTCTCATACATCCACCTCACCCCTATGTGCACCACCGCGTGGGTCCCCTTTCGGgggggCTCGCGTTTTCAcacacaAACTCGATACAGTGTAGAATGTCCTTCTTTGCGATCACACGCAATTAATACAACTTTCAACAACGGATCTCTTGGCTCTC	224	Russula	Russula	Russulaceae	SH186208.07FU	DQ974759	Russulaceae	Agaricomycetes	Basidiomycota	DQ974759	SH186208.07FU	102	124	145	98	76	18061	102	312	93	46	0	0
Sarcosphaera sp.	OTU129	AAGGATCATTATTGAAAGCTTTTCTAGCTTTTACACCCCATTGTTTACCTCCCATGTTGCTTTCACTAGACAGATTCGGCTCGAAAGAGAAGGATCCCCTGGCCGATGCATATGCATTGGCTGGGGAGTGCTGGTGAAATACCTAAAACCTTTGTAAaaaCCTCCGTCTGAAAACATTTGAAAACATTAAaaaCTTTCAACAACGGATCTCTAGGCTCTT	AAGGATCATTATTGAAAGCTTTTCTAGCTTTTACACCCCATTGTTTACCTCCCATGTTGCTTTCACTAGACAGATTCGGCTCGAAAGAGAAGGATCCCCTGGCCGATGCATATGCATTGGCTGGGGAGTGCTGGTGAAATACCTAAAACCTTTGTAAaaaCCTCCGTCTGAAAACATTTGAAAACATTAAaaaCTTTCAACAACGGATCTCTAGGCTCTT	220	Sarcosphaera	Sarcosphaera	Pezizaceae		KT875111	Pezizaceae	Pezizomycetes	Ascomycota	KT875111		1	1	0	1	0	0	2	2	2	2	1	0
Sebacina flagelliformis	OTU130	AAGGATCATTATTGACTGTGAATCGTTGCCTCCAGTGCTGGCTCCGGCAAGTGCACGTTGGTGACTTTCATCCAACACCCTGTGAACCTTTGGCCTCTTGCTAGCTTCGGCTGGCAGAGGATTtttACACCCACTCGAATGTAATGAAATTATTGTCGTGCGCAAGCACTTATGTACAACTTTCAACAACGGATCTCTTGGCTCTC	AAGGATCATTATTGACTGTGAATCGTTGCCTCCAGTGCTGGCTCCGGCAAGTGCACGTTGGTGACTTTCATCCAACACCCTGTGAACCTTTGGCCTCTTGCTAGCTTCGGCTGGCAGAGGATTtttACACCCACTCGAATGTAATGAAATTATTGTCGTGCGCAAGCACTTATGTACAACTTTCAACAACGGATCTCTTGGCTCTC	206	Sebacina	Sebacina	Sebacinaceae	SH214608.07FU	UDB026626	Sebacinaceae	Agaricomycetes	Basidiomycota	UDB026626	SH214608.07FU	21	20	0	7	0	14	21	3336	682	10	0	0
Sebacina incrustans	OTU131	AAGGATCATTAGTGATTAAACTGTTGCCCTCTGTGCTGGCTCTGCAAGTGCACGTCGGTGACTTTCATTCCAATACCCTTGTGAACCTTTGGCCTCTTGCTAGCTTCGGCTGGCAGAGGATTCTACATACAAACTCGCATGTAATGAAACTCTTGTTGTGCACAAGCACTACTATACAACTTTCAACAACGGATCTCTTGGCTCTC	AAGGATCATTAGTGATTAAACTGTTGCCCTCTGTGCTGGCTCTGCAAGTGCACGTCGGTGACTTTCATTCCAATACCCTTGTGAACCTTTGGCCTCTTGCTAGCTTCGGCTGGCAGAGGATTCTACATACAAACTCGCATGTAATGAAACTCTTGTTGTGCACAAGCACTACTATACAACTTTCAACAACGGATCTCTTGGCTCTC	206	Sebacina	Sebacina	Sebacinaceae	SH214605.07FU	UDB026428	Sebacinaceae	Agaricomycetes	Basidiomycota	UDB026428	SH214605.07FU	34	30	0	741	1	44	124	17	13	8	2	47
Sebacina sp.1	OTU132	AAGGACCATTATTGATTGTGAATGTTGCCTTCAGTGCTGGCTCCGGCAAGTGCACGCTGGTGACTTCAATCCAATACCCTGTGCACCATTGGCCTCTGCTGGCTTCGGCTGGTAGAGGATATTTACACCGACTCGAATGTAATGAAATTATTGTTGTGCGCAAGCACTAATGTACAACTTTCAACAACGGATCTCTTGGCTCTC	AAGGACCATTATTGATTGTGAATGTTGCCTTCAGTGCTGGCTCCGGCAAGTGCACGCTGGTGACTTCAATCCAATACCCTGTGCACCATTGGCCTCTGCTGGCTTCGGCTGGTAGAGGATATTTACACCGACTCGAATGTAATGAAATTATTGTTGTGCGCAAGCACTAATGTACAACTTTCAACAACGGATCTCTTGGCTCTC	204	Sebacina	Sebacina	Sebacinaceae	SH197127.07FU	UDB025920	Sebacinaceae	Agaricomycetes	Basidiomycota	UDB025920	SH197127.07FU	1	2	0	0	0	2	996	5	3	0	0	5
Sebacina sp.2	OTU133	AAGGATCATTATTGATTGCGAATCGTTGCCTTCTGTGCTGGCCAGTTCTGGCATGTGCACGTCGGTGACTTTCATCCAATACCCTGTGAACCTTTGGCCTCTGCTAGCTTCGGCCGGCAGAGGAATTTTACACAAACTCGAATGTAATGAAATTTATTGTCGTGCGCAAGCACTAATGTACAACTTTCAACAACGGATCTCTTGGCTCTC	AAGGATCATTATTGATTGCGAATCGTTGCCTTCTGTGCTGGCCAGTTCTGGCATGTGCACGTCGGTGACTTTCATCCAATACCCTGTGAACCTTTGGCCTCTGCTAGCTTCGGCCGGCAGAGGAATTTTACACAAACTCGAATGTAATGAAATTTATTGTCGTGCGCAAGCACTAATGTACAACTTTCAACAACGGATCTCTTGGCTCTC	210	Sebacina	Sebacina	Sebacinaceae	SH214686.07FU	HG796953	Sebacinaceae	Agaricomycetes	Basidiomycota	HG796953	SH214686.07FU	2	6	0	1	2	0	0	14	0	27	1	0
Sebacina sp.3	OTU134	AAGGATCATTATTGATGTTAAATTGTCTACCTTCAGTGCTGGCTCTTTTGCATGTGCACGTTGGGGCAATAAATCCAACACCCTTTTGTGAACCATTGGCCTTTGCTAGCTTCGGCTGGTAGAGGATTTTACacacCCAAATGTAATGAAATAATTTTGTGCTAAGCACGATAAATATACAACTTTCAACAACGGATCTCTTGGCTCTC	AAGGATCATTATTGATGTTAAATTGTCTACCTTCAGTGCTGGCTCTTTTGCATGTGCACGTTGGGGCAATAAATCCAACACCCTTTTGTGAACCATTGGCCTTTGCTAGCTTCGGCTGGTAGAGGATTTTACacacCCAAATGTAATGAAATAATTTTGTGCTAAGCACGATAAATATACAACTTTCAACAACGGATCTCTTGGCTCTC	209	Sebacina	Sebacina	Sebacinaceae	SH214503.07FU	UDB005535	Sebacinaceae	Agaricomycetes	Basidiomycota	UDB005535	SH214503.07FU	1	2	0	0	0	0	0	0	0	0	23	0
Sebacina sp.4	OTU135	AAGGATCATTAATGATTGCGAATCGTTGCCTTCTGTGCTGGCCGGTTTCGGCAAGTGCACGTCGGTGACTTtttCATCCAAACCCTGTGCACCTTTGGCCTCTGCTAGCCTCGGCCGGCAGAGGATTtttACACAAACTCGAATGTAATGAAATTATTGTCGTGCGCAAGCACTAATGTACAACTTTCAACAACGGATCTCTTGGCTCTC	AAGGATCATTAATGATTGCGAATCGTTGCCTTCTGTGCTGGCCGGTTTCGGCAAGTGCACGTCGGTGACTTtttCATCCAAACCCTGTGCACCTTTGGCCTCTGCTAGCCTCGGCCGGCAGAGGATTtttACACAAACTCGAATGTAATGAAATTATTGTCGTGCGCAAGCACTAATGTACAACTTTCAACAACGGATCTCTTGGCTCTC	210	Sebacina	Sebacina	Sebacinaceae	SH214825.07FU	HQ154320	Sebacinaceae	Agaricomycetes	Basidiomycota	HQ154320	SH214825.07FU	0	0	0	0	0	11	0	1	0	6	0	0
Sebacina sp.5	OTU136	AAGGATCATTAATGATTGCGAATCGTTGCCTTCAGTGCTGGCCGGCTTCGGCAAGTGCACGTTGGTGACTTTCATCCAATACCCTGTGAACCATTGGCCTCTGCTAGCTTCGGCCGGCAGAGGATTTTACACAAACTCGAATGTAACAGAAaaaCTTGTTGTGCGCAAGCACTAATGTACAACTTTCAACAACGGATCTCTTGGCTCTC	AAGGATCATTAATGATTGCGAATCGTTGCCTTCAGTGCTGGCCGGCTTCGGCAAGTGCACGTTGGTGACTTTCATCCAATACCCTGTGAACCATTGGCCTCTGCTAGCTTCGGCCGGCAGAGGATTTTACACAAACTCGAATGTAACAGAAaaaCTTGTTGTGCGCAAGCACTAATGTACAACTTTCAACAACGGATCTCTTGGCTCTC	209	Sebacina	Sebacina	Sebacinaceae	SH214631.07FU	HQ154397	Sebacinaceae	Agaricomycetes	Basidiomycota	HQ154397	SH214631.07FU	11	19	0	39	59	510	286	33	4	4	0	1
Sebacina sp.6	OTU137	AAGGATCATTATTGATTGCGAATGGTTGCCTTCTGTGCTGGCCGGCTTCGGCAAGTGCACGTCGGTGGCTTTCATCCAATACCCTGTGCACCTTTGGCCTCTGCTAGCTTCGGCCGGCAGAGGATTTTACACAAACTCGAATGTAATGAAATTTATTGTCGTGCGCAAGCACTAATGTACAACTTTCAACAACGGATCTCTTGGCTCTC	AAGGATCATTATTGATTGCGAATGGTTGCCTTCTGTGCTGGCCGGCTTCGGCAAGTGCACGTCGGTGGCTTTCATCCAATACCCTGTGCACCTTTGGCCTCTGCTAGCTTCGGCCGGCAGAGGATTTTACACAAACTCGAATGTAATGAAATTTATTGTCGTGCGCAAGCACTAATGTACAACTTTCAACAACGGATCTCTTGGCTCTC	209	Sebacina	Sebacina	Sebacinaceae	SH214709.07FU	JX630439	Sebacinaceae	Agaricomycetes	Basidiomycota	JX630439	SH214709.07FU	0	1	0	0	14	0	0	0	0	1	0	0
Sebacina sp.7	OTU138	AAGGATCATTATTGATTGTGAATCGTTGCCTTCAGTGCTGGCCCCGGCAAGTGCACGTTGGTGACTTTCATCCAATACCCTTGTGAACCTCTGGCCTCTTGCTAGCTTCGGCTGGCAGAGGATTtttACacacacTCGAATGTAATGAAACCTATTGTCGTGCGCAAGCACTAATGTACAACTTTCAACAACGGATCTCTTGGCTCTC	AAGGATCATTATTGATTGTGAATCGTTGCCTTCAGTGCTGGCCCCGGCAAGTGCACGTTGGTGACTTTCATCCAATACCCTTGTGAACCTCTGGCCTCTTGCTAGCTTCGGCTGGCAGAGGATTtttACacacacTCGAATGTAATGAAACCTATTGTCGTGCGCAAGCACTAATGTACAACTTTCAACAACGGATCTCTTGGCTCTC	208		Sebacina	Sebacinaceae	SH197122.07FU	LC013782	Sebacinaceae	Agaricomycetes	Basidiomycota	LC013782	SH197122.07FU	0	9	0	7	0	11	1137	5	507	4	1	12
Sebacina sp.8	OTU139	AAGGATCATTAATGATTACGAATCGTTGCCTTCAGTGCTGGCCAGATCCTGGCAAGTGCACGTCGGTGACTTTCATCCAATACCCTGTGAACCTTTGGCCTCTTGCTAGCTTTGGCCGGCAGAGGAATTTTACACAAACTCGAATGTAATGAAATatatTGTCGTGCGCAAGCACTAATGTACAACTTTCAACAACGGATCTCTTGGCTCTC	AAGGATCATTAATGATTACGAATCGTTGCCTTCAGTGCTGGCCAGATCCTGGCAAGTGCACGTCGGTGACTTTCATCCAATACCCTGTGAACCTTTGGCCTCTTGCTAGCTTTGGCCGGCAGAGGAATTTTACACAAACTCGAATGTAATGAAATatatTGTCGTGCGCAAGCACTAATGTACAACTTTCAACAACGGATCTCTTGGCTCTC	212		Sebacina	Sebacinaceae		KX510026	Sebacinaceae	Agaricomycetes	Basidiomycota	KX510026		10	25	0	6	16	9	16	11	9	8	32	0
Sebacina sp.9	OTU140	AAGGATCATTATTGATTGCGAATTGTTGTCTTCAGTGCTGGCCAGCTCTGGCAAGTGCACGTTGGCAGCTTTTCATCCAATACCCCTGTGCACCTTTGGCCTCTTGCTAGCCTTGGCTGGCAGAGGATTtttACACCAACTCGAATGTAATGAAATTATTGTTGTGCGTAAGCACTAATGTACAACTTTCAACAACGGATCTCTTGGCTCTCGCATCGATGAAGAACGCAGCTACAAGGCTTTCCCTTTAGGTCTATGTCATCTCTGAAACAAATATGTGTCTAGAATGTTGGAATAAATAAaaaGTTATAAaaaaCAACTTTCAACAACGGATCTCTTGGCTCTC	AAGGATCATTATTGATTGCGAATTGTTGTCTTCAGTGCTGGCCAGCTCTGGCAAGTGCACGTTGGCAGCTTTTCATCCAATACCCCTGTGCACCTTTGGCCTCTTGCTAGCCTTGGCTGGCAGAGGATTtttACACCAACTCGAATGTAATGAAATTATTGTTGTGCGTAAGCACTAATGTACAACTTTCAACAACGGATCTCTTGGCTCTCGCATCGATGAAGAACGCAGCTACAAGGCTTTCCCTTTAGGTCTATGTCATCTCTGAAACAAATATGTGTCTAGAATGTTGGAATAAATAAaaaGTTATAAaaaaCAACTTTCAACAACGGATCTCTTGGCTCTC	346		Sebacina	Sebacinaceae	SH214703.07FU	HQ154234	Sebacinaceae	Agaricomycetes	Basidiomycota	HQ154234	SH214703.07FU	93	24161	0	56	127	86	146	132	301	66	178	3
Sebacina sp.10	OTU141	AAGGATCATTAATGATATAAATTGTCTTACCTTCAGTGCTGGCTCTTGCAAGAGCATGTGCACGTTGGgggCATatatCCAACACCCTTGTGAACCATTGGCCTTTGCTGGCTTCGGCTGGTAGAGGATTTACACAAACACGAATGTAATGAAATAATGTTGTGCTAAGCACTAATATACAACTTTCAACAACGGATCTCTTGGCTCTC	AAGGATCATTAATGATATAAATTGTCTTACCTTCAGTGCTGGCTCTTGCAAGAGCATGTGCACGTTGGgggCATatatCCAACACCCTTGTGAACCATTGGCCTTTGCTGGCTTCGGCTGGTAGAGGATTTACACAAACACGAATGTAATGAAATAATGTTGTGCTAAGCACTAATATACAACTTTCAACAACGGATCTCTTGGCTCTC	209		Sebacina	Sebacinaceae	SH214508.07FU	FJ553393	Sebacinaceae	Agaricomycetes	Basidiomycota	FJ553393	SH214508.07FU	2	5	0	7	3	3	5	742	3	2	0	0
Sebacina sp.11	OTU142	AAGGATCATTAATGATTGCGAATGGTCACCTTCGGTGCTGGCTCGCAAGAGCAAGTGCACGTTGGTGGCTTTCATCCAATTCCACACCCTGTGAACCTTTGGCCTCTTGCTAGCCTCGGCTGGCAGAGGATTTTACATATACTCGAATGTAATGAAAACTATTGTTGTGCGCAAGCACTAATATACAACTTTCAACAACGGATCTCTTGGCTCTCGCATCGATGAAGAACGCAGCCGAAACGCGACGACAAAGACGACGCCGAAATGGACCGGGTCACCGCCGAGGCTGCGCACGAGCGGCAGGAAGATCGGCGTCAGCATGATGATGAGCATGGTT	AAGGATCATTAATGATTGCGAATGGTCACCTTCGGTGCTGGCTCGCAAGAGCAAGTGCACGTTGGTGGCTTTCATCCAATTCCACACCCTGTGAACCTTTGGCCTCTTGCTAGCCTCGGCTGGCAGAGGATTTTACATATACTCGAATGTAATGAAAACTATTGTTGTGCGCAAGCACTAATATACAACTTTCAACAACGGATCTCTTGGCTCTCGCATCGATGAAGAACGCAGCCGAAACGCGACGACAAAGACGACGCCGAAATGGACCGGGTCACCGCCGAGGCTGCGCACGAGCGGCAGGAAGATCGGCGTCAGCATGATGATGAGCATGGTT	337	Sebacina	Sebacina	Sebacinaceae	SH197134.07FU	HQ331006	Sebacinaceae	Agaricomycetes	Basidiomycota	HQ331006	SH197134.07FU	61	81	1	39	151	29	69	61	37	3155	4	0
Sebacina sp.12	OTU143	AAGGATCATTATTGATTGTAAACTGTTGCCTTCTGTGCTGGCTCCTGCAAGTGCACGTCGGTGACTTTCATTCCATTCCAATACCCTTGTGAACCTTTGGCCTCTTGCTAGCTTCGGCTGGCAGAGGATTCTACATACAACTCGAATGTAATGAAACTCTTGTTGTGCACAAGCACTACTATACAACTTTCAACAACGGATCTCTTGGTTCTG	AAGGATCATTATTGATTGTAAACTGTTGCCTTCTGTGCTGGCTCCTGCAAGTGCACGTCGGTGACTTTCATTCCATTCCAATACCCTTGTGAACCTTTGGCCTCTTGCTAGCTTCGGCTGGCAGAGGATTCTACATACAACTCGAATGTAATGAAACTCTTGTTGTGCACAAGCACTACTATACAACTTTCAACAACGGATCTCTTGGTTCTG	213		Sebacina	Sebacinaceae		KX510022	Sebacinaceae	Agaricomycetes	Basidiomycota	KX510022		13370	2840	0	111	30	764	107	106	51	57	387	161
Sebacina sp.13	OTU144	AAGGATCATTATTGACTATGAATCGTTGCCTTCAGTGCTGGCTTCGGCAAGTGCACGTTGGTGACTTTCATCCAACACCCTTGTGAACCTTTTGCCTCTTGCTGGCTTCGGCTGGCAGAGGATTtttACACCAACTCGAATGTAATGAAATTATTGTCGTGCGCAAGCACTAATGTACAACTTTCAACAACGGATCTCTTGGCTCTC	AAGGATCATTATTGACTATGAATCGTTGCCTTCAGTGCTGGCTTCGGCAAGTGCACGTTGGTGACTTTCATCCAACACCCTTGTGAACCTTTTGCCTCTTGCTGGCTTCGGCTGGCAGAGGATTtttACACCAACTCGAATGTAATGAAATTATTGTCGTGCGCAAGCACTAATGTACAACTTTCAACAACGGATCTCTTGGCTCTC	207		Sebacina	Sebacinaceae	SH491913.07FU	LC013795	Sebacinaceae	Agaricomycetes	Basidiomycota	LC013795	SH491913.07FU	0	0	0	0	0	0	0	22	0	0	0	0
Sebacina sp.14	OTU145	AAGGATCATTAATGAAACTTCAAGTCGGCTGTTCTGTGCTGGTGGCAACACATGTGCACGTTCAGTCGCAATCCAcacacCTGTGCACTTTGACTCTGAGCACCGCCGGTAACATGGCAGAAGGTTTGAGATGAAGGTCTTAAACCTGGTACTCGAGTAGTTTACacacTCTGTATGTAATAGAATGTAACTGTACAATGTACAACTATAAACAACTTTCAACAACGGATCTCTTGGCTCTC	AAGGATCATTAATGAAACTTCAAGTCGGCTGTTCTGTGCTGGTGGCAACACATGTGCACGTTCAGTCGCAATCCAcacacCTGTGCACTTTGACTCTGAGCACCGCCGGTAACATGGCAGAAGGTTTGAGATGAAGGTCTTAAACCTGGTACTCGAGTAGTTTACacacTCTGTATGTAATAGAATGTAACTGTACAATGTACAACTATAAACAACTTTCAACAACGGATCTCTTGGCTCTC	242		Sebacina	Sebacinaceae	SH197530.07FU	GU189711	Sebacinaceae	Agaricomycetes	Basidiomycota	GU189711	SH197530.07FU	6	3	8	5	5	1	1	1	0	0	0	0
Sebacina sp.15	OTU146	AAGGATCATTATTGATTGTGAATCATTGCCTTCAGTGCTGGCCGGCCTTGGCAAGTGCACGTTGGTGACTTtttCATCCATACCCTGTGAACCTTTGGCCTCTTGCCAGCTTTGGCCGGCAGAGGATTTTACACAAACTTGAATGTAATGAAATTTATTGTCGTGCGCAAGCACTAATGTACAACATTCAACAATGGATCTCTTGGCTCTC	AAGGATCATTATTGATTGTGAATCATTGCCTTCAGTGCTGGCCGGCCTTGGCAAGTGCACGTTGGTGACTTtttCATCCATACCCTGTGAACCTTTGGCCTCTTGCCAGCTTTGGCCGGCAGAGGATTTTACACAAACTTGAATGTAATGAAATTTATTGTCGTGCGCAAGCACTAATGTACAACATTCAACAATGGATCTCTTGGCTCTC	211		Sebacina	Sebacinaceae	SH214613.07FU	JX630493	Sebacinaceae	Agaricomycetes	Basidiomycota	JX630493	SH214613.07FU	12	15	0	0	15	43	1	4	0	1	160	14
Sebacina sp.16	OTU147	AAGGATCATTAGTGATTGTGAATCGTTGCCTTCAGTGCTGGCTGGCTCCAGCAAGTGCACGTTGGTGACTTTCATCCAAATACCCTTGTGAACCTTTGGCCTCTTGCTGGCTTCGGCTGACAGAGGATTTTACACCCCAACTCGAATGTAATGAAAACTACTGTCGTGCGCAAGCACTAATGTACAACTTTCAACAACGGATCTCTTGGCTCTCG	AAGGATCATTAGTGATTGTGAATCGTTGCCTTCAGTGCTGGCTGGCTCCAGCAAGTGCACGTTGGTGACTTTCATCCAAATACCCTTGTGAACCTTTGGCCTCTTGCTGGCTTCGGCTGACAGAGGATTTTACACCCCAACTCGAATGTAATGAAAACTACTGTCGTGCGCAAGCACTAATGTACAACTTTCAACAACGGATCTCTTGGCTCTCG	215		Sebacina	Sebacinaceae	SH529674.07FU	LC003272	Sebacinaceae	Agaricomycetes	Basidiomycota	LC003272	SH529674.07FU	34	123	0	22	6663	17	36	41	22	20	3	0
Sebacina sp.17	OTU148	AAGGATCATTAATGAATTACAAGTCGATCGTCTGTGCTGGCAGCAATGCATGTGCACGGCGGTTGCAAATCCAcacacCTGTGCACTTTAGACTTTGGGGTTCGCATGTGGTAACATGTGCAGTCGGTTGACCTTTGGTCAACTTGAGCCTTGGGGTATTTACacacacTCTGAATGTAATGGAATGTACTTGTGCTTAATCGCGCATTTAATACAACTTTCAACAACGGATCTCTTGGCTCTC	AAGGATCATTAATGAATTACAAGTCGATCGTCTGTGCTGGCAGCAATGCATGTGCACGGCGGTTGCAAATCCAcacacCTGTGCACTTTAGACTTTGGGGTTCGCATGTGGTAACATGTGCAGTCGGTTGACCTTTGGTCAACTTGAGCCTTGGGGTATTTACacacacTCTGAATGTAATGGAATGTACTTGTGCTTAATCGCGCATTTAATACAACTTTCAACAACGGATCTCTTGGCTCTC	244		Sebacina	Sebacinaceae	SH491510.07FU	KJ188517	Sebacinaceae	Agaricomycetes	Basidiomycota	KJ188517	SH491510.07FU	0	4	1	0	6	0	0	0	0	0	0	0
Sebacina sp.18	OTU149	AAGGATCATTAGTGATTATGAAAGGTTATCTTCTGTGCTGGCTGCGGCAAGTGCACGTTGGTTACTTTCATCCAACACCCTGTGAACCTTTGGCCTCTTGCTAGCTTCGGCTGGCTGAGGATTTACACAAACTCGCATGTATTGAGGACCCTTCATGTGCGCAAGCACTAATAATATACAACTTTCAACAACGGATCTCTTGGCTCTC	AAGGATCATTAGTGATTATGAAAGGTTATCTTCTGTGCTGGCTGCGGCAAGTGCACGTTGGTTACTTTCATCCAACACCCTGTGAACCTTTGGCCTCTTGCTAGCTTCGGCTGGCTGAGGATTTACACAAACTCGCATGTATTGAGGACCCTTCATGTGCGCAAGCACTAATAATATACAACTTTCAACAACGGATCTCTTGGCTCTC	208	Sebacina	Sebacina	Sebacinaceae	SH214616.07FU	UDB005730	Sebacinaceae	Agaricomycetes	Basidiomycota	UDB005730	SH214616.07FU	0	0	0	0	0	0	0	0	22	0	0	0
Sebacina sp.19	OTU150	AAGGATCATTATTGACTGTGAATTTGTTACCTTCTGTGCTGGCTCCGGCAAGTGCACGTTGGTGACTTTCATTCCCAACACCCTTGTGAACCTTTGGCCTCTTGCTAGCCCTGGCTGGCAGAGGATTTACACAAACTCGAATGTAACAGAAaaaCTTGTTGTGCGCAAGCACTAATGTACAACTTTCAACAACGGATCTCTTGGCTCTC	AAGGATCATTATTGACTGTGAATTTGTTACCTTCTGTGCTGGCTCCGGCAAGTGCACGTTGGTGACTTTCATTCCCAACACCCTTGTGAACCTTTGGCCTCTTGCTAGCCCTGGCTGGCAGAGGATTTACACAAACTCGAATGTAACAGAAaaaCTTGTTGTGCGCAAGCACTAATGTACAACTTTCAACAACGGATCTCTTGGCTCTC	209	Sebacina	Sebacina	Sebacinaceae	SH214626.07FU	GU134519	Sebacinaceae	Agaricomycetes	Basidiomycota	GU134519	SH214626.07FU	1	1	0	0	0	16	0	0	0	1	0	0
Sebacina sp.20	OTU151	AAGGATCATTAATGATTGCGAATCGTTGCCTTCAGTGCTGGCCGGCTTCGGCAAGTGCACGTTGGTGACTTTCATCCAATACCCTGTGAACCATTGGCCTCTGCTAGCTTCGGCCGGCAGAGGATTtttATACacacacTCGAATGTAATGAAAACTATTGTCGTGCGCAAGCACTAATGTACAACTTTCAACAACGGATCTCTTGGCTCTC	AAGGATCATTAATGATTGCGAATCGTTGCCTTCAGTGCTGGCCGGCTTCGGCAAGTGCACGTTGGTGACTTTCATCCAATACCCTGTGAACCATTGGCCTCTGCTAGCTTCGGCCGGCAGAGGATTtttATACacacacTCGAATGTAATGAAAACTATTGTCGTGCGCAAGCACTAATGTACAACTTTCAACAACGGATCTCTTGGCTCTC	212	Sebacina	Sebacina	Sebacinaceae	SH214641.07FU	UDB014509	Sebacinaceae	Agaricomycetes	Basidiomycota	UDB014509	SH214641.07FU	1	0	0	0	2	8	0	0	1	0	0	0
Sebacina sp.21	OTU152	AAGGATCATTAATGATTGTGAATGGTTGCCTTCGGTGCTGGCTCTTGCAAGTGCACGTTGGTGGCTTTCATCCAATACCCTTTGTGAACCTTTGGCCTCTTGCTAGCTTCGGCTGGCAGAGGATTtttACacacTCGAATGTAATGAAAACTATTGTCGTGCGCAAGCACTAATGTACAACTTTCAACAACGGATCTCTTGGCTCTC	AAGGATCATTAATGATTGTGAATGGTTGCCTTCGGTGCTGGCTCTTGCAAGTGCACGTTGGTGGCTTTCATCCAATACCCTTTGTGAACCTTTGGCCTCTTGCTAGCTTCGGCTGGCAGAGGATTtttACacacTCGAATGTAATGAAAACTATTGTCGTGCGCAAGCACTAATGTACAACTTTCAACAACGGATCTCTTGGCTCTC	207	Sebacina	Sebacina	Sebacinaceae	SH197123.07FU	UDB017195	Sebacinaceae	Agaricomycetes	Basidiomycota	UDB017195	SH197123.07FU	1	8	0	2	6	3	3	3	2	1	6	0
Sebacina sp.22	OTU153	AAGGATCATTATTGATTGCGAATCGTTGCCTTCAGTGCTGGCCGGCTTCGGCAAGTGCACGTCGGTGACTTTCATCCAATACCCTGTGAACCTTTGGCCTCTTGCTAGCTTCGGCCGGCAGAGGATTTTACACAAAATCGAATGTAATGAAATTACTGTCGTGCGCAAGCACTAATGTACAACTTTCAACAACGGATCTCTTGGCTCTC	AAGGATCATTATTGATTGCGAATCGTTGCCTTCAGTGCTGGCCGGCTTCGGCAAGTGCACGTCGGTGACTTTCATCCAATACCCTGTGAACCTTTGGCCTCTTGCTAGCTTCGGCCGGCAGAGGATTTTACACAAAATCGAATGTAATGAAATTACTGTCGTGCGCAAGCACTAATGTACAACTTTCAACAACGGATCTCTTGGCTCTC	209	Sebacina	Sebacina	Sebacinaceae	SH214631.07FU	HQ215803	Sebacinaceae	Agaricomycetes	Basidiomycota	HQ215803	SH214631.07FU	44	48	0	18	23	36	126	42	14	1935	0	0
Sebacina sp.23	OTU154	AAGGATCATTATTGATTTGATTTGTTACCTTCTGTGCTGGCCCCGGCATGTGCACGTTGGTGACTTTCATCCAATACCCTTTTGTGAACCTTTGGCCTCATGCTGGCTTTGGCTGGCAGAGGATTTACACAAACTCGAATGTAACAGAAaaaCTTGTTGTGCGCAAGCACTAATGTACAACTTTCAACAACGGATCTCTTGGCTCTCGCATCGATGAAGAACGCAGCGGACGGGCATCGATGTGGAAGTAAAAGTCGTAACAAG	AAGGATCATTATTGATTTGATTTGTTACCTTCTGTGCTGGCCCCGGCATGTGCACGTTGGTGACTTTCATCCAATACCCTTTTGTGAACCTTTGGCCTCATGCTGGCTTTGGCTGGCAGAGGATTTACACAAACTCGAATGTAACAGAAaaaCTTGTTGTGCGCAAGCACTAATGTACAACTTTCAACAACGGATCTCTTGGCTCTCGCATCGATGAAGAACGCAGCGGACGGGCATCGATGTGGAAGTAAAAGTCGTAACAAG	264	Sebacina	Sebacina	Sebacinaceae	SH214665.07FU	UDB026642	Sebacinaceae	Agaricomycetes	Basidiomycota	UDB026642	SH214665.07FU	310	948	0	26	12	653	476	35	19	10	145	8
Sebacina sp.24	OTU155	AAGGATCATTAATGATTGCGAATGGTCACCTTCAGTGCTGGCTCGCAAGAGCAAGTGCACGTTGGTGGCTTTCATCCAATTCCACACCCTGTGAACCTTTGGCCTCTTGCTAGCCTCGGCTGGCAGAGGATTtttATACacacacTCGAATGTAATGAAAACTATTGTCGTGCGCAAGCACTAATGTACAACTTTCAACAACGGATCTCTTGGCTCTC	AAGGATCATTAATGATTGCGAATGGTCACCTTCAGTGCTGGCTCGCAAGAGCAAGTGCACGTTGGTGGCTTTCATCCAATTCCACACCCTGTGAACCTTTGGCCTCTTGCTAGCCTCGGCTGGCAGAGGATTtttATACacacacTCGAATGTAATGAAAACTATTGTCGTGCGCAAGCACTAATGTACAACTTTCAACAACGGATCTCTTGGCTCTC	218	Sebacina	Sebacina	Sebacinaceae	SH197139.07FU	AB218081	Sebacinaceae	Agaricomycetes	Basidiomycota	AB218081	SH197139.07FU	1	0	0	0	1	1	1	0	0	10	0	0
Sebacina sp.25	OTU156	AAGGATCATTAATGATTGTGAATCGTCGCCTTCAGTGCTGGCCGGCTTCGGCAAGTGCACGTCGGTGACTTTCATCCAATACCCTGTGCACCTTTGGCCTCTTGCTAGCTTCGGCCGGCAGAGGATTtttACacacacTCGAATGTAATGAAATTTATTGTCGTGCGCAAGCACTAATGTACAACTTTCAACAACGGATCTCTTGGCTCTC	AAGGATCATTAATGATTGTGAATCGTCGCCTTCAGTGCTGGCCGGCTTCGGCAAGTGCACGTCGGTGACTTTCATCCAATACCCTGTGCACCTTTGGCCTCTTGCTAGCTTCGGCCGGCAGAGGATTtttACacacacTCGAATGTAATGAAATTTATTGTCGTGCGCAAGCACTAATGTACAACTTTCAACAACGGATCTCTTGGCTCTC	211	Sebacina	Sebacina	Sebacinaceae	SH214607.07FU	JF748100	Sebacinaceae	Agaricomycetes	Basidiomycota	JF748100	SH214607.07FU	8	14	0	3	823	11	162	37	8	8	12	442
Sebacina sp.26	OTU157	AAGGATCATTATTGATTGCGAATCGTTGTCTTCAGTGCTGGCCAGCTCTGGCAAGTGCACGTTGGCGGCTTTTCATCCAATACCCCTGTGAACCTTTGGCCTCTTGCTGGCTTTGGCTGGCAGAGGATTttttACACCTGCTCGAATGTAATGAAATTATTGTTGTGCGCAAGCACTACTGTACAACTTTCAACAACGGATCTCTTGGCTCTCGCATCGATGAAGAACGCAGCTTGACTGCAACAACGGATCTCTTGGTTCTG	AAGGATCATTATTGATTGCGAATCGTTGTCTTCAGTGCTGGCCAGCTCTGGCAAGTGCACGTTGGCGGCTTTTCATCCAATACCCCTGTGAACCTTTGGCCTCTTGCTGGCTTTGGCTGGCAGAGGATTttttACACCTGCTCGAATGTAATGAAATTATTGTTGTGCGCAAGCACTACTGTACAACTTTCAACAACGGATCTCTTGGCTCTCGCATCGATGAAGAACGCAGCTTGACTGCAACAACGGATCTCTTGGTTCTG	263	Sebacina	Sebacina	Sebacinaceae		KX510021	Sebacinaceae	Agaricomycetes	Basidiomycota	KX510021		9	19	0	594	64	12	92	53	16	4	18	1299
Sebacina sp.27	OTU158	AAGGATCATTATTGATTGTGAATGGTTGCCTTCAGTGCTGGCTCCGGCAAGTGCACGCTGGTGACTTCAATCCAATACCCTTGTGAACCATTGGCCTCTTGCTTGCTTCGGCTGGTAGAGGATATTTACACCAACTCGAATGTAATGAAATTATTGTTGTGCGCAAGCACTAATGTACAACTTTCAACAACGGATCTCTTGGCTCTCGCATCGATGAAGAACGCAGCGTAGCCAGCTGCATCGATGTGGAAGTAAAAGTCGTAACAAG	AAGGATCATTATTGATTGTGAATGGTTGCCTTCAGTGCTGGCTCCGGCAAGTGCACGCTGGTGACTTCAATCCAATACCCTTGTGAACCATTGGCCTCTTGCTTGCTTCGGCTGGTAGAGGATATTTACACCAACTCGAATGTAATGAAATTATTGTTGTGCGCAAGCACTAATGTACAACTTTCAACAACGGATCTCTTGGCTCTCGCATCGATGAAGAACGCAGCGTAGCCAGCTGCATCGATGTGGAAGTAAAAGTCGTAACAAG	268		Sebacina	Sebacinaceae	SH197125.07FU	JQ318640	Sebacinaceae	Agaricomycetes	Basidiomycota	JQ318640	SH197125.07FU	1293	57	0	5	0	7	5	10	5	2	9	3
Sebacina sp.28	OTU159	AAGGATCATTATTGACTGTGAATTTGTTACCTTCTGTGCTGGCTCCGGCAAGTGCACATTGGTGACTTTCATTCCCAACACCCTTGTGAACCTTTGGCCTCTTGCTAGCCCTGGCTGGCAGAGGATTttttACacacTCGAATGTAATGAAaaaCCTCTTGTTGTGCGCAAGCACTAATGTACAACTTTCAACAACGGATCTCTTGGCTCTCGCATCGATGAAGAACGCAGCGGACGGCGATGTGGAAGTAAAAGTCGTAACAAG	AAGGATCATTATTGACTGTGAATTTGTTACCTTCTGTGCTGGCTCCGGCAAGTGCACATTGGTGACTTTCATTCCCAACACCCTTGTGAACCTTTGGCCTCTTGCTAGCCCTGGCTGGCAGAGGATTttttACacacTCGAATGTAATGAAaaaCCTCTTGTTGTGCGCAAGCACTAATGTACAACTTTCAACAACGGATCTCTTGGCTCTCGCATCGATGAAGAACGCAGCGGACGGCGATGTGGAAGTAAAAGTCGTAACAAG	265		Sebacina	Sebacinaceae	SH214691.07FU	LC013786	Sebacinaceae	Agaricomycetes	Basidiomycota	LC013786	SH214691.07FU	25	43	0	8	17	2063	24	46	15	7	0	0
Sebacina sp.29	OTU160	AAGGATCATTAATGATTGCGAATGGCTGCCTTCAGTGCTGGCTCTTATGAGCATGTGCACGTTGGTGGCTTTCATCCAATACCCATGTGAACCTTTGGCCTCTTGCTAGCTTTGGCCGGCAGAGGATTttttACacacTCGAATGTAATGAAaaaCCTCTTGTTGTGCGCAAGCACTAATGTACAACTTTCAACAACGGATCTCTTGGCTCTC	AAGGATCATTAATGATTGCGAATGGCTGCCTTCAGTGCTGGCTCTTATGAGCATGTGCACGTTGGTGGCTTTCATCCAATACCCATGTGAACCTTTGGCCTCTTGCTAGCTTTGGCCGGCAGAGGATTttttACacacTCGAATGTAATGAAaaaCCTCTTGTTGTGCGCAAGCACTAATGTACAACTTTCAACAACGGATCTCTTGGCTCTC	213	Sebacina	Sebacina	Sebacinaceae	SH197128.07FU	UDB004927	Sebacinaceae	Agaricomycetes	Basidiomycota	UDB004927	SH197128.07FU	15	36	0	7	499	576	16	23	10	204	35	71
Sebacina sp.30	OTU161	AAGGATCATTAATGAAGTGAAATTGTCTTACCTTCGGTGCTGGCTCTTGTTACTTGTAAAAGAGGATGAGAGCATGTGCACGTTGGAGGGCATatatCCAATCCCCACTTGTGAACCCTTGCCTTTGCTGGCTTCGGCTGGTAGAGGATTTTACACAAACACGAATGTAATGAAATAATGTTGTGCTGAGCACTTATAATACAACTTTCAACAACGGATCTCTTGGCTCTC	AAGGATCATTAATGAAGTGAAATTGTCTTACCTTCGGTGCTGGCTCTTGTTACTTGTAAAAGAGGATGAGAGCATGTGCACGTTGGAGGGCATatatCCAATCCCCACTTGTGAACCCTTGCCTTTGCTGGCTTCGGCTGGTAGAGGATTTTACACAAACACGAATGTAATGAAATAATGTTGTGCTGAGCACTTATAATACAACTTTCAACAACGGATCTCTTGGCTCTC	231	Sebacina	Sebacina	Sebacinaceae	SH199721.07FU	HG796960	Sebacinaceae	Agaricomycetes	Basidiomycota	HG796960	SH199721.07FU	9	70	13	621	42	11	27	616	51	7	6	0
Sebacina sp.31	OTU162	AAGGATCATTAACGAATCTAAAGTCGATATGTTGTGCTGGTGGCAACACATGTGCAcacaTGTCGCATACATCCAcacacCTGTGAACCCTAGACTCTGTGGCCGATCGAACACCCGGACTTtttGTCCACGTGTGAGGGGACCTCCGTGTCCTCCGTTCGCCCGGGGTACTTTTACacacGCCGAATGTGATAGAATGTATCTGTGCATAACGCATGACTATACAACTTTCAACAACGGATCTCTTGGCTCTCGCATCGATGAAGAACGCAGCGTAGCCGCATCGATGTGGAAGTAAAAGTCGTAACAAG	AAGGATCATTAACGAATCTAAAGTCGATATGTTGTGCTGGTGGCAACACATGTGCAcacaTGTCGCATACATCCAcacacCTGTGAACCCTAGACTCTGTGGCCGATCGAACACCCGGACTTtttGTCCACGTGTGAGGGGACCTCCGTGTCCTCCGTTCGCCCGGGGTACTTTTACacacGCCGAATGTGATAGAATGTATCTGTGCATAACGCATGACTATACAACTTTCAACAACGGATCTCTTGGCTCTCGCATCGATGAAGAACGCAGCGTAGCCGCATCGATGTGGAAGTAAAAGTCGTAACAAG	311		Ectomycorrhizal	Sebacinaceae	SH492654.07FU	KF574236	Sebacinaceae	Agaricomycetes	Basidiomycota	KF574236	SH492654.07FU	1	18	0	0	2	3	0	1	0	0	19	0
Sebacina sp.32	OTU163	AGGGATCATTGATAAaaaaaaTCAGTTGAAGTGCTGGCAAaaaCATGTATGTGCACTCAATTGAAATCCACACCACACTTGTGCACATTAGAGACCCTTTGCCGTTGGGAAAGGGTCCCATTtttCACGCTTGTCAACGAATGTCTTtttGCTTTAGCAATCTTATACAACTTTCAACGACGGATCTCTTGGCTCTC	AGGGATCATTGATAAaaaaaaTCAGTTGAAGTGCTGGCAAaaaCATGTATGTGCACTCAATTGAAATCCACACCACACTTGTGCACATTAGAGACCCTTTGCCGTTGGGAAAGGGTCCCATTtttCACGCTTGTCAACGAATGTCTTtttGCTTTAGCAATCTTATACAACTTTCAACGACGGATCTCTTGGCTCTC	197		Ectomycorrhizal	Sebacinaceae	SH470041.07FU	GQ921781	Sebacinaceae	Agaricomycetes	Basidiomycota	GQ921781	SH470041.07FU	0	0	0	0	0	0	0	15	8	0	4	0
Sebacina sp.33	OTU164	AAGGATCATTAATGAAATACAAGTCGGTCGGTTGTGCTGGCGTGCAAGCGCATGTGCACATCGGTCGCAAATCCAcacacCTGTGCACCTTAGACTCTGAGTGAGCGGCTTTTGTCGCACCTCGGAGTATTTTACacacacTGTATGTAAAAGGATGATGTCGTGCTATGCACATatataCAACTTTCAACAACGGATCTCTTGGCTCTC	AAGGATCATTAATGAAATACAAGTCGGTCGGTTGTGCTGGCGTGCAAGCGCATGTGCACATCGGTCGCAAATCCAcacacCTGTGCACCTTAGACTCTGAGTGAGCGGCTTTTGTCGCACCTCGGAGTATTTTACacacacTGTATGTAAAAGGATGATGTCGTGCTATGCACATatataCAACTTTCAACAACGGATCTCTTGGCTCTC	210		Ectomycorrhizal	Sebacinaceae	SH188166.07FU	HM451826	Sebacinaceae	Agaricomycetes	Basidiomycota	HM451826	SH188166.07FU	0	0	0	14	0	0	0	0	0	0	0	0
Sebacina sp.34	OTU165	AAGGATCATTAATGAATTACAAGTCGGCCGTCTGTGCTGGTGGCAACACATGTGCACGTCGGTCGCAAATCCAcacacCTGTGCACCTTTGACTTTGGGATCCGCCGGTCTTTTGACTCGCAGCAGGTCGGCTCTGTGCCGTCCTGGATCTCAGAGTAATTTTACacacTCTTGAATGTAATGGAATGTCTCTGTGCATAACGCGCAAATATACAACTTTCAACAACGGATCTCTTGGCTCTC	AAGGATCATTAATGAATTACAAGTCGGCCGTCTGTGCTGGTGGCAACACATGTGCACGTCGGTCGCAAATCCAcacacCTGTGCACCTTTGACTTTGGGATCCGCCGGTCTTTTGACTCGCAGCAGGTCGGCTCTGTGCCGTCCTGGATCTCAGAGTAATTTTACacacTCTTGAATGTAATGGAATGTCTCTGTGCATAACGCGCAAATATACAACTTTCAACAACGGATCTCTTGGCTCTC	243		Ectomycorrhizal	Sebacinaceae	SH197474.07FU	JX317191	Sebacinaceae	Agaricomycetes	Basidiomycota	JX317191	SH197474.07FU	0	0	8	2	1	0	0	0	0	0	0	0
Sebacina sp.35	OTU166	AAGGATCATTAATGAAACTTCAAAGTCGGCCGACAGTTGTTGCTGGTGATTTACTTCACATGTGCACACTGACGGTCGCAATCCAcacacacCTGTGCATCTATGACTCGAGGTTGTAACGACTGAGAGTAACTTTTACacacTCTTGTATGTAACAGAATGTCTTTTGTGCATAATGTACAATATAAACAACTTTCAACAACGGATCTCTTGGCTCTC	AAGGATCATTAATGAAACTTCAAAGTCGGCCGACAGTTGTTGCTGGTGATTTACTTCACATGTGCACACTGACGGTCGCAATCCAcacacacCTGTGCATCTATGACTCGAGGTTGTAACGACTGAGAGTAACTTTTACacacTCTTGTATGTAACAGAATGTCTTTTGTGCATAATGTACAATATAAACAACTTTCAACAACGGATCTCTTGGCTCTC	219		Ectomycorrhizal	Sebacinaceae	SH524139.07FU	KJ188534	Sebacinaceae	Agaricomycetes	Basidiomycota	KJ188534	SH524139.07FU	13	2	0	7	0	1	0	0	0	1	0	0
Serendipita sp.	OTU167	AAGGATCATTAACGAATCATAAGTCGGCCTTGCTGTTGCTGGTGGAgagaTCCACATGTGCACGCTCGGTCGCAAATCCAcacacCTGTGCATCTATGACTCGAGGTTGTCGTCGTATGACCGAGAGTAACTTTTACacacTCTTGAATGTAACGGAATGTCTCTTGTGCGTAATGTACAATTAAACAACTTTCAACAACGGATCTCTTGGCTCTC	AAGGATCATTAACGAATCATAAGTCGGCCTTGCTGTTGCTGGTGGAgagaTCCACATGTGCACGCTCGGTCGCAAATCCAcacacCTGTGCATCTATGACTCGAGGTTGTCGTCGTATGACCGAGAGTAACTTTTACacacTCTTGAATGTAACGGAATGTCTCTTGTGCGTAATGTACAATTAAACAACTTTCAACAACGGATCTCTTGGCTCTC	216	Serendipita	Serendipita	Serendipitaceae	SH192973.07FU	FJ788838	Serendipitaceae	Agaricomycetes	Basidiomycota	FJ788838	SH192973.07FU	0	9	0	4	4	0	20	0	18	2	0	10
Sistotrema sp.1	OTU168	AAGGATCATTAACGAATTACAGGggggTTGATGCTGGTAGTCTCTGGCTGCATGTGCTCACTCTCCTAGTCCAATTttttACACCTGTGCACTTAGATTTGAAGGCAGGATTtttttAAAGCCTGCTTTCGAAATTCATAAACTCTCGTTTAAAATTATTGGATGTTTGTCTGCCGCATGGCGAAaaaTGGAATACAACTTTTAACAACGGATCTCTTGGCTCTC	AAGGATCATTAACGAATTACAGGggggTTGATGCTGGTAGTCTCTGGCTGCATGTGCTCACTCTCCTAGTCCAATTttttACACCTGTGCACTTAGATTTGAAGGCAGGATTtttttAAAGCCTGCTTTCGAAATTCATAAACTCTCGTTTAAAATTATTGGATGTTTGTCTGCCGCATGGCGAAaaaTGGAATACAACTTTTAACAACGGATCTCTTGGCTCTC	225	Sistotrema	Sistotrema	Corticiaceae	SH012303.07FU	EF433968	Corticiaceae	Agaricomycetes	Basidiomycota	EF433968	SH012303.07FU	0	1	70	0	0	1	1	0	0	0	0	0
Suillus	OTU169	AAGGATCATTAATGAAaaaCATAATCCGGCGAGGGAAAGGCGGAGAGTTGTAGCTGGCCTTAGGGCAACGTGCACGCTctctTCCGGACTTTCGTCGTATGGGCGTGGgggggCGACCCCTCGCGTCTTCATATACCTCTTCGTGTAGAAAGTCTTGGAATGTTATCATCATCATGGAGTCGCGACTTCCAGGAGACGCGGTTCTTTGAGACAAAAGTTATTACAACTTTCAGCAACGGATCTCTTGGCTCTC	AAGGATCATTAATGAAaaaCATAATCCGGCGAGGGAAAGGCGGAGAGTTGTAGCTGGCCTTAGGGCAACGTGCACGCTctctTCCGGACTTTCGTCGTATGGGCGTGGgggggCGACCCCTCGCGTCTTCATATACCTCTTCGTGTAGAAAGTCTTGGAATGTTATCATCATCATGGAGTCGCGACTTCCAGGAGACGCGGTTCTTTGAGACAAAAGTTATTACAACTTTCAGCAACGGATCTCTTGGCTCTC	253	Suillus	Suillus	Suillaceae	SH176746.07FU	LC013804	Suillaceae	Agaricomycetes	Basidiomycota	LC013804	SH176746.07FU	0	0	0	1	0	0	0	31	0	0	0	0
Suillus	OTU170	AAGGATCATTAATGAAATTATAATCCGGCGAGGGGAAAGGCGGAGAGTTGTAGCTGGCCTCTAGGGGCATGTGCACGCTctctTCCGGACCTTTCGCCGTATGGGCGCGGGGCGACCCGCGTCTTCATATACCTCTTCGTGTAGAAAGTCTTTGAATGTTTTACCATCATCGAGTCGCGACTTCTAGGAGACGCGATTCTTTGAGAAaaaaGTTATTACAACTTTCAGCAACGGATCTCTTGGCTCTC	AAGGATCATTAATGAAATTATAATCCGGCGAGGGGAAAGGCGGAGAGTTGTAGCTGGCCTCTAGGGGCATGTGCACGCTctctTCCGGACCTTTCGCCGTATGGGCGCGGGGCGACCCGCGTCTTCATATACCTCTTCGTGTAGAAAGTCTTTGAATGTTTTACCATCATCGAGTCGCGACTTCTAGGAGACGCGATTCTTTGAGAAaaaaGTTATTACAACTTTCAGCAACGGATCTCTTGGCTCTC	248	Suillus	Suillus	Suillaceae	SH176742.07FU	LC013807	Suillaceae	Agaricomycetes	Basidiomycota	LC013807	SH176742.07FU	1	29	3	3	10	105	39	16	62	2	0	0
Thelephora caryophyllea	OTU171	AAGGATCATTACTGAACTGTTGACACGAGCTGTTGCTGGTCCTCAAATGAGGgggCATGTGCACGCTCTGTTTACACATCCACTCACACCTGTGCACCCTCTGTAGTTCTACATGGTCTGGgggACACGCCGTCTTCCTCGTGTAGCTCTACGTCTTTACACATACACCGTACAAAGTCTTATGGAATGTGCATCGCGTTTAACGCAATACAATACAACTTTCAGCAACGGATCTCTTGGCTCTC	AAGGATCATTACTGAACTGTTGACACGAGCTGTTGCTGGTCCTCAAATGAGGgggCATGTGCACGCTCTGTTTACACATCCACTCACACCTGTGCACCCTCTGTAGTTCTACATGGTCTGGgggACACGCCGTCTTCCTCGTGTAGCTCTACGTCTTTACACATACACCGTACAAAGTCTTATGGAATGTGCATCGCGTTTAACGCAATACAATACAACTTTCAGCAACGGATCTCTTGGCTCTC	245	Thelephora	Thelephora	Thelephoraceae	SH189359.07FU	KR606030	Thelephoraceae	Agaricomycetes	Basidiomycota	KR606030	SH189359.07FU	62	1	1	0	1	0	0	2	0	3	0	1
Thelephora sp.	OTU172	AAGGATCATTACTGAATCGTCAACACGAGTTGTTGCTGGCCCCTCAAACGGggggCATGTGCACGCTCTGTTCAcacaTCCACTCACACCTGTGCACCCTCCGTAGTTCTATGGTCTGGgggACATCCCGTTCTCCTTCTGTGGTTCTACGTCTTTACacacacacCGTAGTAAAGTCTTATGGAATGTTTGCCGCGTTTAACGCAATACAATACAACTTTCAGCAACGGATCTCTTGGCTCTC	AAGGATCATTACTGAATCGTCAACACGAGTTGTTGCTGGCCCCTCAAACGGggggCATGTGCACGCTCTGTTCAcacaTCCACTCACACCTGTGCACCCTCCGTAGTTCTATGGTCTGGgggACATCCCGTTCTCCTTCTGTGGTTCTACGTCTTTACacacacacCGTAGTAAAGTCTTATGGAATGTTTGCCGCGTTTAACGCAATACAATACAACTTTCAGCAACGGATCTCTTGGCTCTC	244	Thelephora	Thelephoraceae	Thelephoraceae	SH495744.07FU	LC013808	Thelephoraceae	Agaricomycetes	Basidiomycota	LC013808	SH495744.07FU	0	0	0	0	0	0	10	0	0	0	0	0
Thelephoraceae sp.1	OTU173	AAGGATCATTACCGAACTGTCGACATGAGTTGTTGCTGGCCTTCAAACGAGGGCATGTGCACGCTCTGTTTGCACATCCACTCACACCTGTGCACCTCTTGTAGTTCTATGGTCTGGGAGGCTCCGCTTCCCTTCTGTGGTTCTACGTCTTTACacacacGCAGTAACAAAGTCTTGTGGAATGTATGCCGCGTTTAACGCAATACAATACAACTTTCAGCAACGGATCTCTTGGCTCTC	AAGGATCATTACCGAACTGTCGACATGAGTTGTTGCTGGCCTTCAAACGAGGGCATGTGCACGCTCTGTTTGCACATCCACTCACACCTGTGCACCTCTTGTAGTTCTATGGTCTGGGAGGCTCCGCTTCCCTTCTGTGGTTCTACGTCTTTACacacacGCAGTAACAAAGTCTTGTGGAATGTATGCCGCGTTTAACGCAATACAATACAACTTTCAGCAACGGATCTCTTGGCTCTC	240		Thelephoraceae	Thelephoraceae	SH189570.07FU	JX630620	Thelephoraceae	Agaricomycetes	Basidiomycota	JX630620	SH189570.07FU	22	45	4106	13	29	22	515	76	26	9	25	1286
Thelephoraceae sp.2	OTU174	AAGGATCATTACTGAACTGTCGACACGAGTTGTTGCTGGCCCTCGAAAGGGGCACGTGCACACTCTGTTTACACATCCACTCACACCTGTGCACCCTCCGTAGTTCTATGGCCTTGGGGACTCTGTCCCATTGCCGTGGTTCTACGTCTTTACacacacacCGTAATAAAGTCTCATGGAATGTATGTCGCGTTTAACGCAATACAATACAACTTTCAGCAACGGATCTCTTGGCTCTC	AAGGATCATTACTGAACTGTCGACACGAGTTGTTGCTGGCCCTCGAAAGGGGCACGTGCACACTCTGTTTACACATCCACTCACACCTGTGCACCCTCCGTAGTTCTATGGCCTTGGGGACTCTGTCCCATTGCCGTGGTTCTACGTCTTTACacacacacCGTAATAAAGTCTCATGGAATGTATGTCGCGTTTAACGCAATACAATACAACTTTCAGCAACGGATCTCTTGGCTCTC	239		Thelephoraceae	Thelephoraceae	SH178228.07FU	GQ979996	Thelephoraceae	Agaricomycetes	Basidiomycota	GQ979996	SH178228.07FU	8	19	9	301	130	55	17	10	17	1	0	0
Thelephoraceae sp.3	OTU175	AAGGATCATTAGAGAAATGGGGATCGCTCGTGAACCCGGGTTGCTGCTGGTGTTACacacacaTGTGCGCACTTGGACCGAGTGCATTCTTTTGCCATTCAcacacacCAGTGCACGAACTGTAGCATAGGGATGATTACGAAGTCGATCGATCGATCGATCGGATCGATTGCGAATGCCTTTTGCTACGTTGTATGTCAcacacacGATGTCGACTTTTGGATGTTATACAATGCGTGTTATATCGCAGATGCAATACAACTTTCAGCAACGGATCTCTTGGCTCTC	AAGGATCATTAGAGAAATGGGGATCGCTCGTGAACCCGGGTTGCTGCTGGTGTTACacacacaTGTGCGCACTTGGACCGAGTGCATTCTTTTGCCATTCAcacacacCAGTGCACGAACTGTAGCATAGGGATGATTACGAAGTCGATCGATCGATCGATCGGATCGATTGCGAATGCCTTTTGCTACGTTGTATGTCAcacacacGATGTCGACTTTTGGATGTTATACAATGCGTGTTATATCGCAGATGCAATACAACTTTCAGCAACGGATCTCTTGGCTCTC	288		Thelephoraceae	Thelephoraceae	SH467787.07FU	JQ393062	Thelephoraceae	Agaricomycetes	Basidiomycota	JQ393062	SH467787.07FU	0	123	2	0	1	0	25	55	1	0	0	0
Thelephoraceae sp.4	OTU176	AAGGATCATTACCAAACACTCCTCTCACGAGGACCATCATATCCTGTGCATTGTCATCCcccAGGGTTTCATACCCGCACCCACTTTCAAGagagaCCTTCCCGGTGGCTGCGGAGACGGGGTAACTCCCCGCACGCCGGTCGCTTGATTGTGGCTAAACAGTTTCTGGTTCGGAAGGGCCACTGGGGCTAACTTttttCAACCTTTCAACAAACGATTAATGCAAAGGCACTTCTTTTGGAGTGCCCGGTGTTGTGTAACCACAGCGCCCGCAATATAAACAACTTTCAGCAACGGATGTCTTGGCTCCC	AAGGATCATTACCAAACACTCCTCTCACGAGGACCATCATATCCTGTGCATTGTCATCCcccAGGGTTTCATACCCGCACCCACTTTCAAGagagaCCTTCCCGGTGGCTGCGGAGACGGGGTAACTCCCCGCACGCCGGTCGCTTGATTGTGGCTAAACAGTTTCTGGTTCGGAAGGGCCACTGGGGCTAACTTttttCAACCTTTCAACAAACGATTAATGCAAAGGCACTTCTTTTGGAGTGCCCGGTGTTGTGTAACCACAGCGCCCGCAATATAAACAACTTTCAGCAACGGATGTCTTGGCTCCC	311		Thelephoraceae	Thelephoraceae	SH492927.07FU	KR819138	Thelephoraceae	Agaricomycetes	Basidiomycota	KR819138	SH492927.07FU	0	0	0	0	0	0	4	2	2	4	0	0
Thelephoraceae sp.5	OTU177	AAGGATCATTACCGAACCGTCGACACGAGTTGTTGCTGGTCCcccAAAAGGgggCATGTGCACACTCTGTTTACACATCCACTCACACCTGTGCACCCTCTGTAGTTCTATGGCCTTGGgggCTCTGTCCCCTTGCCGTGGTCCTACGTCTTTACacacacacCGTAACAAAGTCTCATGGAATGTATGTCGCGTTTAACGCAATACAATACAACTTTCAGCAACGGATCTCTTGGCTCTC	AAGGATCATTACCGAACCGTCGACACGAGTTGTTGCTGGTCCcccAAAAGGgggCATGTGCACACTCTGTTTACACATCCACTCACACCTGTGCACCCTCTGTAGTTCTATGGCCTTGGgggCTCTGTCCCCTTGCCGTGGTCCTACGTCTTTACacacacacCGTAACAAAGTCTCATGGAATGTATGTCGCGTTTAACGCAATACAATACAACTTTCAGCAACGGATCTCTTGGCTCTC	241		Thelephoraceae	Thelephoraceae	SH177927.07FU	AY656951	Thelephoraceae	Agaricomycetes	Basidiomycota	AY656951	SH177927.07FU	0	1	1	2	2	22	13	0	0	0	0	1
Thelephoraceae sp.6	OTU178	AAGGATCATTACTGAATTGTCAACACGAGTTGTTGCTGGTCCTCAAATGGgggCATGTGCACACTCTGTTTACACATCCACTCACACCTGTGCACCCTCTGTAGTTCTATGGCCTGAGGGATGATGTCCACTTGCCATGGTTCTATATCTTTACacacacacacCGTGATAAAGTCTTATGGAATGTATGCCGCGTTTAACGCAATACAATACAACTTTCAGCAACGGATCTCTTGGCTCTC	AAGGATCATTACTGAATTGTCAACACGAGTTGTTGCTGGTCCTCAAATGGgggCATGTGCACACTCTGTTTACACATCCACTCACACCTGTGCACCCTCTGTAGTTCTATGGCCTGAGGGATGATGTCCACTTGCCATGGTTCTATATCTTTACacacacacacCGTGATAAAGTCTTATGGAATGTATGCCGCGTTTAACGCAATACAATACAACTTTCAGCAACGGATCTCTTGGCTCTC	242		Thelephoraceae	Thelephoraceae	SH217475.07FU	UDB025871	Thelephoraceae	Agaricomycetes	Basidiomycota	UDB025871	SH217475.07FU	2	7	0	0	0	0	84	1	0	0	0	0
Thelephoraceae sp.7	OTU179	AAGGATCATTACCGAATTGTTGACACGAGTTGTTGCTGGTCCTCAAGTGGGGATACGTGCACGCTCTGTTTACACATCCACTCACACCTGTGCACCCTCCATAGTTCTGCAGCCTGGgggCTCTGTCCCCTGCTGCAGCTCTGTGTATTTACacacacacacacacTGTAGTAAAGTCTCATGGAATGCATACCGCGTTTAACGCAATATAATACAACTTTCAGCAACGGATCTCTTGGCTCTC	AAGGATCATTACCGAATTGTTGACACGAGTTGTTGCTGGTCCTCAAGTGGGGATACGTGCACGCTCTGTTTACACATCCACTCACACCTGTGCACCCTCCATAGTTCTGCAGCCTGGgggCTCTGTCCCCTGCTGCAGCTCTGTGTATTTACacacacacacacacTGTAGTAAAGTCTCATGGAATGCATACCGCGTTTAACGCAATATAATACAACTTTCAGCAACGGATCTCTTGGCTCTC	244		Thelephoraceae	Thelephoraceae	SH002668.07FU	GQ469530	Thelephoraceae	Agaricomycetes	Basidiomycota	GQ469530	SH002668.07FU	0	0	2	0	0	1	1	0	0	0	6	19
Thelephorales sp.1	OTU180	AAGGATCATTAATGAAACGTTTGTCGAGAAGGGTTGTTGCTGGCCTCCAGGGGCATGTGCACGCCTTGATCGCATCCACCTCTCACACCTGTGCACAACCTGTAGCTTGGGATGATTACGGGACCCTTCACGGGGTAACGAATGCCCTCGCTATGAATATTTTACacacacTATAAAGTTTAATCGAATGTAAAGTTATAGCGTCTAAAAGCGCGAAaaaTACAACTTTCAGCAACGGATCTCTTGGCTCTC	AAGGATCATTAATGAAACGTTTGTCGAGAAGGGTTGTTGCTGGCCTCCAGGGGCATGTGCACGCCTTGATCGCATCCACCTCTCACACCTGTGCACAACCTGTAGCTTGGGATGATTACGGGACCCTTCACGGGGTAACGAATGCCCTCGCTATGAATATTTTACacacacTATAAAGTTTAATCGAATGTAAAGTTATAGCGTCTAAAAGCGCGAAaaaTACAACTTTCAGCAACGGATCTCTTGGCTCTC	252		Thelephoraceae	Thelephoraceae	SH215671.07FU	KF617459	Thelephoraceae	Agaricomycetes	Basidiomycota	KF617459	SH215671.07FU	1	1	26	0	1	0	2	0	0	0	0	0
Thelephorales sp.2	OTU181	AAGGATCATTACCGAACCGTCGACACGAGTTGTTGCTGGTCCTCAAAAGGGGCATGTGCACGCTCTGTTTACACATCCACTCACACCTGTGCACTctctGTAGTTCCATGGCCTCGGGGACCCCGTCCTCTCGCTGTGGTCCTATGTCTTTACacacacacTGTAATAAAGTCCCATGGAATGAATGCCGCGTTTAACGCATTACAATACAACTTTCAGCAACGGATCTCTTGGCTCTCGCATCGATGAAGAACGCAGCTTGACTCCGATGTGGAAGTAAAAGTCGTAACAAG	AAGGATCATTACCGAACCGTCGACACGAGTTGTTGCTGGTCCTCAAAAGGGGCATGTGCACGCTCTGTTTACACATCCACTCACACCTGTGCACTctctGTAGTTCCATGGCCTCGGGGACCCCGTCCTCTCGCTGTGGTCCTATGTCTTTACacacacacTGTAATAAAGTCCCATGGAATGAATGCCGCGTTTAACGCATTACAATACAACTTTCAGCAACGGATCTCTTGGCTCTCGCATCGATGAAGAACGCAGCTTGACTCCGATGTGGAAGTAAAAGTCGTAACAAG	293		Thelephoraceae	Thelephoraceae	SH177851.07FU	KF000569	Thelephoraceae	Agaricomycetes	Basidiomycota	KF000569	SH177851.07FU	133	87	275	0	0	0	48	32	2	1	4569	1012
Tomentella badia	OTU182	AAGGATCATTACCGAATTGTCAACAAGAGTTGTTGCTGGTCCTCAAATGAAGGgggCATGTGCACGCTCTGTTCAcacaTCCACTCACACCCTGTGCACCCCTCTGTAGTTCTATGGTCCAGGgggCCTGTCCTCCTGCTGTGGTTCTGCATCTTTACacacacacTGTAACAAAGTCTCATGGAATGCATGCCGCGTTTAACGCAATACAATACAACTTTCAGCAACGGATCTCTTGGCTCTC	AAGGATCATTACCGAATTGTCAACAAGAGTTGTTGCTGGTCCTCAAATGAAGGgggCATGTGCACGCTCTGTTCAcacaTCCACTCACACCCTGTGCACCCCTCTGTAGTTCTATGGTCCAGGgggCCTGTCCTCCTGCTGTGGTTCTGCATCTTTACacacacacTGTAACAAAGTCTCATGGAATGCATGCCGCGTTTAACGCAATACAATACAACTTTCAGCAACGGATCTCTTGGCTCTC	244	Tomentella	Tomentella	Thelephoraceae	SH178005.07FU	EU819522	Thelephoraceae	Agaricomycetes	Basidiomycota	EU819522	SH178005.07FU	8	16	15	3	7	4	10	45	2	0	11	11
Tomentella cinerascens	OTU183	AAGGATCATTACTGAATTGTTAACATGAGTTGTTGCTGGCCccccAAACGGAGGCATGTGCACACTCTGTTTACACATCCACTCACACCTGTGCACCCTCTGTAGTTCTGTGGCCTGGGTGACTCTGTCCCCTTGCTGTCGTTCTACATTtttACacacaTACACTGTAACATAGTTTTGTGGAATGTATCCTGCATATTATGCAACACAATACAACTTTCAGCAACGGATCTCTTGGCTCTC	AAGGATCATTACTGAATTGTTAACATGAGTTGTTGCTGGCCccccAAACGGAGGCATGTGCACACTCTGTTTACACATCCACTCACACCTGTGCACCCTCTGTAGTTCTGTGGCCTGGGTGACTCTGTCCCCTTGCTGTCGTTCTACATTtttACacacaTACACTGTAACATAGTTTTGTGGAATGTATCCTGCATATTATGCAACACAATACAACTTTCAGCAACGGATCTCTTGGCTCTC	243	Tomentella	Tomentella	Thelephoraceae	SH189436.07FU	UDB005441	Thelephoraceae	Agaricomycetes	Basidiomycota	UDB005441	SH189436.07FU	1	3	3	3	1	161	9	5	3	1	0	0
Tomentella ellisii	OTU184	AAGGATCATTACCGAACCGTCGACACGAGTTGTTGCTGGCCTTCAAACGGgggCACGTGCACGCTCTGTTTGCACATCCACCCACCCCTGTGCACCTTTTGTAGTTCTATGGTCTGGAGGCTCCGCTTCCCTTCTGTGGTTCTACGTCTTTACacacacacGTTAAAGAAGTCTTGTGGAATGTACGTCGCGTTTAACGCAATACAATACAACTTTCAGCAACGGATCTCTTGGCTCTC	AAGGATCATTACCGAACCGTCGACACGAGTTGTTGCTGGCCTTCAAACGGgggCACGTGCACGCTCTGTTTGCACATCCACCCACCCCTGTGCACCTTTTGTAGTTCTATGGTCTGGAGGCTCCGCTTCCCTTCTGTGGTTCTACGTCTTTACacacacacGTTAAAGAAGTCTTGTGGAATGTACGTCGCGTTTAACGCAATACAATACAACTTTCAGCAACGGATCTCTTGGCTCTC	239	Tomentella	Tomentella	Thelephoraceae	SH189369.07FU	UDB005167	Thelephoraceae	Agaricomycetes	Basidiomycota	UDB005167	SH189369.07FU	0	0	2	0	0	0	1	0	0	9	0	0
Tomentella fuscocinerea	OTU185	AAGGATCATTACCGAATTGTCGACACAAGTTGTTGCTGGTCCTCAAACGGgggCATGTGCACGCTCTGTTTACACATCCACTCACACCTGTGCACCCTCTGTAGTTCTGTGGCATGGgggACTCTGTCTTCCTGCTGTGGCTCTACGTCTTTACacacacTCTGTAATAAAGTCTCATGGAATGTATGCCGCGTTTAACGCAATACAATACAACTTTCAGCAACGGATCTCTTGGCTCTC	AAGGATCATTACCGAATTGTCGACACAAGTTGTTGCTGGTCCTCAAACGGgggCATGTGCACGCTCTGTTTACACATCCACTCACACCTGTGCACCCTCTGTAGTTCTGTGGCATGGgggACTCTGTCTTCCTGCTGTGGCTCTACGTCTTTACacacacTCTGTAATAAAGTCTCATGGAATGTATGCCGCGTTTAACGCAATACAATACAACTTTCAGCAACGGATCTCTTGGCTCTC	240	Tomentella	Tomentella	Thelephoraceae	SH184522.07FU	UDB013660	Thelephoraceae	Agaricomycetes	Basidiomycota	UDB013660	SH184522.07FU	27	43	38	13	699	24	114	6458	367	24	5	0
Tomentella galzinii	OTU186	AAGGATCATTACTGAACTGTCAACACGAGCTGTTGCTGGCCCTCGAAAGGgggCACGTGCACGCTCTGTTTACAAATCCACTCACACCTGTGCACCCTCTGTAGTTCTGTGGCCTTGGGGACCTGTCCCCTTGCTGTGGTCCTACGTCTTTACacacacacCGTAACAAAGTCTCATGGAATGTATGTCGCGTTTAACGCAATACAATACAACTTTCAGCAACGGATCTCTTGGCTCTC	AAGGATCATTACTGAACTGTCAACACGAGCTGTTGCTGGCCCTCGAAAGGgggCACGTGCACGCTCTGTTTACAAATCCACTCACACCTGTGCACCCTCTGTAGTTCTGTGGCCTTGGGGACCTGTCCCCTTGCTGTGGTCCTACGTCTTTACacacacacCGTAACAAAGTCTCATGGAATGTATGTCGCGTTTAACGCAATACAATACAACTTTCAGCAACGGATCTCTTGGCTCTC	239	Tomentella	Tomentella	Thelephoraceae	SH177804.07FU	UDB026897	Thelephoraceae	Agaricomycetes	Basidiomycota	UDB026897	SH177804.07FU	7	15	14	4	9	302	21	46	6	1	8	403
Tomentella lapida	OTU187	AAGGATCATTACTGAACTGCTGACACGAGTTGTTGCTGGTCTCCAAACGGgggCATGTGCACGCTCTGTTTGTGCATCCACTCACACCTGTGCACCTTCTGTAGTTCTGTGGCCTGGgggACTCGTCCTCCTGCTGTGGTTCTGCATCTTTACACTCACACTGTGATAAAGTCTAATGGAATGCATGCCGCGTTTAACGCAATACAATACAACTTTCAGCAACGGATCTCTTGGCTCTC	AAGGATCATTACTGAACTGCTGACACGAGTTGTTGCTGGTCTCCAAACGGgggCATGTGCACGCTCTGTTTGTGCATCCACTCACACCTGTGCACCTTCTGTAGTTCTGTGGCCTGGgggACTCGTCCTCCTGCTGTGGTTCTGCATCTTTACACTCACACTGTGATAAAGTCTAATGGAATGCATGCCGCGTTTAACGCAATACAATACAACTTTCAGCAACGGATCTCTTGGCTCTC	239	Tomentella	Tomentella	Thelephoraceae	SH189354.07FU	UDB025970	Thelephoraceae	Agaricomycetes	Basidiomycota	UDB025970	SH189354.07FU	31	1	57	0	0	3	1	1	1	1	41	16
Tomentella sp.1	OTU188	AAGGATCATTACCGAATTGTCAACACGAGTTGTTGCTGGTCCTCAAAACGGgggCATGTGCACGCTCTGTTTACACATCCACTCACACCTGTGCACCCTCTGTAGTTCCGTGGCATGGgggACTCTGTCCTCCCGTTGTGGTCCTACGTCTTTACacacacTCTGTAACAAAGTCTCATGGAATGCATGACGCGTTTAACGCAATACAATACAACTTTCAACAACGGATCTCTTGGTTCTG	AAGGATCATTACCGAATTGTCAACACGAGTTGTTGCTGGTCCTCAAAACGGgggCATGTGCACGCTCTGTTTACACATCCACTCACACCTGTGCACCCTCTGTAGTTCCGTGGCATGGgggACTCTGTCCTCCCGTTGTGGTCCTACGTCTTTACacacacTCTGTAACAAAGTCTCATGGAATGCATGACGCGTTTAACGCAATACAATACAACTTTCAACAACGGATCTCTTGGTTCTG	241	Tomentella	Tomentella	Thelephoraceae	SH189360.07FU	GU220669	Thelephoraceae	Agaricomycetes	Basidiomycota	GU220669	SH189360.07FU	4	12	257	73	4	11	13	10	3	113	10	34
Tomentella sp.2	OTU189	AAGGATCATTACCGAATCGTCGACACGAGTTGTTGCTGGTCCTCAAATGGGGACATGtgtgCACACTCTGTTTGTACATCCACTCACACCTGTGCACCCTCCGTAGTTCTGTAGCCTGGgggCTCTGTCCccccTGCTGTGGTCCTACGTATTTACacacacacacGCTGTAATAAAGTCTCATGGAATGTATGCCGCGTTTAACGCAATATAATACAACTTTCAGCAACGGATCTCTTGGCTCTC	AAGGATCATTACCGAATCGTCGACACGAGTTGTTGCTGGTCCTCAAATGGGGACATGtgtgCACACTCTGTTTGTACATCCACTCACACCTGTGCACCCTCCGTAGTTCTGTAGCCTGGgggCTCTGTCCccccTGCTGTGGTCCTACGTATTTACacacacacacGCTGTAATAAAGTCTCATGGAATGTATGCCGCGTTTAACGCAATATAATACAACTTTCAGCAACGGATCTCTTGGCTCTC	246	Tomentella	Tomentella	Thelephoraceae	SH525229.07FU	UDB026177	Thelephoraceae	Agaricomycetes	Basidiomycota	UDB026177	SH525229.07FU	0	0	0	0	0	0	1	45	1	0	0	0
Tomentella sp.3	OTU190	AAGGATCATTACCGAATTGTCAACACGAGTTGTTGCTGGTCCCCAAATGGgggCACGTGCACACTCTGTTTGCACATCCACTCACACCTGTGCACCCTCCGTAGTTCTGCAGCCTGGgggCTCTGTCCcccATGCCGTGGTTCTATGCATTTTACacacacacTGTAGTGAAGTCTCGTGGAATGTATATCGCGTTTAACGCAATACAATACAACTTTCAGCAACGGATCTCTTGGCTCTC	AAGGATCATTACCGAATTGTCAACACGAGTTGTTGCTGGTCCCCAAATGGgggCACGTGCACACTCTGTTTGCACATCCACTCACACCTGTGCACCCTCCGTAGTTCTGCAGCCTGGgggCTCTGTCCcccATGCCGTGGTTCTATGCATTTTACacacacacTGTAGTGAAGTCTCGTGGAATGTATATCGCGTTTAACGCAATACAATACAACTTTCAGCAACGGATCTCTTGGCTCTC	241	Tomentella	Thelephoraceae	Thelephoraceae	SH189657.07FU	UDB013635	Thelephoraceae	Agaricomycetes	Basidiomycota	UDB013635	SH189657.07FU	8	6	9	48	2	171	7	580	7	3	0	0
Tomentella sp.4	OTU191	AAGGATCATTACTGAACTGTCGACACGAGTTGTTGCTGGTCCTCGAAAGGGGTCAAGTGCACGCTCTGTTTACACATCCACTCACACCTGTGCACCCTCTGTAGTTCTATGGCCTGGgggCTCTGCCCTCTGCTGTGGTCCTACGTCTTTACacacacacTGTAATAGTCTCATGGAATGTACCCGCGTTTAACGCAGTATAATACAACTTTCAGCAACGGATCTCTTGGCTCTC	AAGGATCATTACTGAACTGTCGACACGAGTTGTTGCTGGTCCTCGAAAGGGGTCAAGTGCACGCTCTGTTTACACATCCACTCACACCTGTGCACCCTCTGTAGTTCTATGGCCTGGgggCTCTGCCCTCTGCTGTGGTCCTACGTCTTTACacacacacTGTAATAGTCTCATGGAATGTACCCGCGTTTAACGCAGTATAATACAACTTTCAGCAACGGATCTCTTGGCTCTC	235	Tomentella	Tomentella	Thelephoraceae	SH189413.07FU	UDB009921	Thelephoraceae	Agaricomycetes	Basidiomycota	UDB009921	SH189413.07FU	1	1	0	1	1	1	0	2	0	18	0	0
Tomentella sp.5	OTU192	AAGGATCATTACCGAATTGTCAACACGAGTTGTTGCTGGTCCTCAAAACGGgggCATGTGCACGCTCTGTTTACACATCCACTCACACCTGTGCACCCTCTGTAGTTCTGTGGCATAGGGGACTCTGTCCTCCTGTCGTGGTTCTACGTCTTTACacacacacTGTAACGAAGTCTCATGGAATGTATGCCGCGTTTAACGCAATACAATACAACTTTCAGCAACGGATCTCTTGGCTCTC	AAGGATCATTACCGAATTGTCAACACGAGTTGTTGCTGGTCCTCAAAACGGgggCATGTGCACGCTCTGTTTACACATCCACTCACACCTGTGCACCCTCTGTAGTTCTGTGGCATAGGGGACTCTGTCCTCCTGTCGTGGTTCTACGTCTTTACacacacacTGTAACGAAGTCTCATGGAATGTATGCCGCGTTTAACGCAATACAATACAACTTTCAGCAACGGATCTCTTGGCTCTC	241	Tomentella	Thelephoraceae	Thelephoraceae		KX510031	Thelephoraceae	Agaricomycetes	Basidiomycota	KX510031		91	132	88	477	564	200	114	31	13	375	3258	106
Tomentella sp.6	OTU193	AAGGATCATTACTGAATTGTCAACAAGAGTTGTTGCTGGTCCCCAAACGGGGACACGTGCACGCTCTGTTAACACATCCACTCACACCCTGTGCACCCTCTGTAGTTCTATGGTTGGgggggACTTGTCCTCTCCTGCTGTGGTTCTGCATCTTTACATACacacTGTAACAAAGTCTCATGGAATGCATGCCGCGTTTAACGCAATAAAATACAACTTTCAGCAACGGATCTCTTGGCTCTC	AAGGATCATTACTGAATTGTCAACAAGAGTTGTTGCTGGTCCCCAAACGGGGACACGTGCACGCTCTGTTAACACATCCACTCACACCCTGTGCACCCTCTGTAGTTCTATGGTTGGgggggACTTGTCCTCTCCTGCTGTGGTTCTGCATCTTTACATACacacTGTAACAAAGTCTCATGGAATGCATGCCGCGTTTAACGCAATAAAATACAACTTTCAGCAACGGATCTCTTGGCTCTC	243	Tomentella	Thelephoraceae	Thelephoraceae	SH177797.07FU	LC013811	Thelephoraceae	Agaricomycetes	Basidiomycota	LC013811	SH177797.07FU	2	1	2	36	3	69	5	6	1	1	1	15
Tomentella sp.7	OTU194	AAGGATCATTACCGAATTGTCAACACGAGTTGTTGCTGGTCCTCAAACGGGGACACGTGCACGCTCTGTTCGCACATCCACTCACACCTGTGCACCCTCCGTAGTTCTATAGCCTGGgggCTCTGTCCccccTGCTGTGGTTCTATGTATTTACacacacacacCGTAATAAAGTCTCATGGAATGTATGCCGCGTTTAACGCAATACAATACAACTTTCAGCAACGGATCTCTTGGCTCTC	AAGGATCATTACCGAATTGTCAACACGAGTTGTTGCTGGTCCTCAAACGGGGACACGTGCACGCTCTGTTCGCACATCCACTCACACCTGTGCACCCTCCGTAGTTCTATAGCCTGGgggCTCTGTCCccccTGCTGTGGTTCTATGTATTTACacacacacacCGTAATAAAGTCTCATGGAATGTATGCCGCGTTTAACGCAATACAATACAACTTTCAGCAACGGATCTCTTGGCTCTC	242	Tomentella	Thelephoraceae	Thelephoraceae	SH177947.07FU	UDB005761	Thelephoraceae	Agaricomycetes	Basidiomycota	UDB005761	SH177947.07FU	11	18	12	53	4	288	5	14	4	1	176	3
Tomentella sp.8	OTU195	AAGGATCATTACTGAACGTTGACACGAGCTGTTGCTGGCCCTCGAAAGGgggCACGTGCACGCTCTGTTTACACATCCACTCACACCTGTGCACCCTCTGTAGTTCTATGGCCTTGGGGACCCTGTCCCCTTGCTGTGGTCCTACGTCTTTACacacacCATAACAAAGTCTCATGGAATGTATGTCGCGTTTAACGCAATACAATACAACTTTCAGCAACGGATCTCTTGGCTCTC	AAGGATCATTACTGAACGTTGACACGAGCTGTTGCTGGCCCTCGAAAGGgggCACGTGCACGCTCTGTTTACACATCCACTCACACCTGTGCACCCTCTGTAGTTCTATGGCCTTGGGGACCCTGTCCCCTTGCTGTGGTCCTACGTCTTTACacacacCATAACAAAGTCTCATGGAATGTATGTCGCGTTTAACGCAATACAATACAACTTTCAGCAACGGATCTCTTGGCTCTC	237	Tomentella	Thelephoraceae	Thelephoraceae		KX510033	Thelephoraceae	Agaricomycetes	Basidiomycota	KX510033		3	1	9	0	23	3	26	33	6	0	6	407
Tomentella sp.9	OTU196	AAGGATCATTACCGAACCGTCAACAAGGGTTGTTGCTGGTCCCTGTATGGgggCATGTGCACGCTCTTGTTTACACATCCACCCACACCTGTGCACCCTCTGTAGTTCTATGGCCTGGgggggCTCTGCCCTCCTGCCATGGCTCTACGTCTTTACacacacacCACGAAaaaGTCTCATGGAATGTATGTAGCGTTTAACGCAATGAAATACAACTTTCAGCAACGGATCTCTTGGCTCTC	AAGGATCATTACCGAACCGTCAACAAGGGTTGTTGCTGGTCCCTGTATGGgggCATGTGCACGCTCTTGTTTACACATCCACCCACACCTGTGCACCCTCTGTAGTTCTATGGCCTGGgggggCTCTGCCCTCCTGCCATGGCTCTACGTCTTTACacacacacCACGAAaaaGTCTCATGGAATGTATGTAGCGTTTAACGCAATGAAATACAACTTTCAGCAACGGATCTCTTGGCTCTC	242	Tomentella	Thelephoraceae	Thelephoraceae	SH489280.07FU	LC013851	Thelephoraceae	Agaricomycetes	Basidiomycota	LC013851	SH489280.07FU	0	0	0	0	0	0	25	0	0	0	0	0
Tomentella sp.10	OTU197	AAGGATCATTACCGAATTGTCGACACGAGTTGTTGCTGGTCCTCAAGTGGGGATACGTGCACGCTCTGTTTACACATCCACTCACACCTGTGCACCCTCCATAGTTCTGCAGCCTGGgggCTCTGTCCCCTGCTGCAGCTCTGTGTATTTACacacacacacacacacacacacTGTAGTAAAGTCTCATGGAATGCATACCGCGTTTAACGCAATATAATACAACTTTCAGCAACGGATCTCTTGGCTCTC	AAGGATCATTACCGAATTGTCGACACGAGTTGTTGCTGGTCCTCAAGTGGGGATACGTGCACGCTCTGTTTACACATCCACTCACACCTGTGCACCCTCCATAGTTCTGCAGCCTGGgggCTCTGTCCCCTGCTGCAGCTCTGTGTATTTACacacacacacacacacacacacTGTAGTAAAGTCTCATGGAATGCATACCGCGTTTAACGCAATATAATACAACTTTCAGCAACGGATCTCTTGGCTCTC	252	Tomentella	Tomentella	Thelephoraceae	SH177817.07FU	HQ445058	Thelephoraceae	Agaricomycetes	Basidiomycota	HQ445058	SH177817.07FU	1	38	3	0	0	4	4	1	0	0	46	13
Tomentella sp.11	OTU198	AAGGATCATTACCGAATTGTCAACAAGAGTTGTTGCTGGTCTCCGTATGGgggCATGTGCACGCTCTGTTTACACATCCACTCACACCTGTGCACCCTCTGTAGTTCTATGGCCTGGGTGGGCTCTGTCCcccTGCTGTGGTTCTGCGTCTTTACacacacacTACAATGAAGTCTCATGGAATGTATGTCGCGTTTAACGCAATGAAATACAACTTTCAGCAACGGATCTCTTGGCTCTC	AAGGATCATTACCGAATTGTCAACAAGAGTTGTTGCTGGTCTCCGTATGGgggCATGTGCACGCTCTGTTTACACATCCACTCACACCTGTGCACCCTCTGTAGTTCTATGGCCTGGGTGGGCTCTGTCCcccTGCTGTGGTTCTGCGTCTTTACacacacacTACAATGAAGTCTCATGGAATGTATGTCGCGTTTAACGCAATGAAATACAACTTTCAGCAACGGATCTCTTGGCTCTC	241	Tomentella	Tomentella	Thelephoraceae	SH177871.07FU	EU668252	Thelephoraceae	Agaricomycetes	Basidiomycota	EU668252	SH177871.07FU	253	546	19	5	3	2	8	6	3	4	67	29
Tomentella sp.12	OTU199	AAGGATCATTACAGAACCGTTGACACGAGCTGTTGCTGGCCCTCAAAGGgggCACGTGCACGCTCTGTTACACATCCACTCACACCTGTGCACCCTCTGTAGTTCTATGGCCTTGGGGACCTTGTCCCCTTGCTGTGGTCCTACGTCTTTACacacacacTGTAACAAAGTCTCATGGAATGTATGTCGCGTTTAACGCAATACAATACAACTTTCAGCAACGGATCTCTTGGCTCTC	AAGGATCATTACAGAACCGTTGACACGAGCTGTTGCTGGCCCTCAAAGGgggCACGTGCACGCTCTGTTACACATCCACTCACACCTGTGCACCCTCTGTAGTTCTATGGCCTTGGGGACCTTGTCCCCTTGCTGTGGTCCTACGTCTTTACacacacacTGTAACAAAGTCTCATGGAATGTATGTCGCGTTTAACGCAATACAATACAACTTTCAGCAACGGATCTCTTGGCTCTC	238	Tomentella	Tomentella	Thelephoraceae	SH524946.07FU	AB848658	Thelephoraceae	Agaricomycetes	Basidiomycota	AB848658	SH524946.07FU	9	4	302	1	0	5	12	2	1	0	5	23
Tomentella sp.13	OTU200	AAGGATCATTACTGAATTGTCAACAAGAGTTGTTGCTGGTCCTCAAACGGgggCATGTGCACGCTCTGTTCAcacaTCCACTCACACCCTGTGCACTctctGTGGTTCTATGGTCAGGgggCCTGTCCTCCTGCTGTGGTTCTGCATCTTTACacacacacacGATGTAACAAAGTCTCATGGAATGCATACCGCGTTTAACGCAATACAATACAACTTTCAGCAACGGATCTCTTGGCTCTC	AAGGATCATTACTGAATTGTCAACAAGAGTTGTTGCTGGTCCTCAAACGGgggCATGTGCACGCTCTGTTCAcacaTCCACTCACACCCTGTGCACTctctGTGGTTCTATGGTCAGGgggCCTGTCCTCCTGCTGTGGTTCTGCATCTTTACacacacacacGATGTAACAAAGTCTCATGGAATGCATACCGCGTTTAACGCAATACAATACAACTTTCAGCAACGGATCTCTTGGCTCTC	243	Tomentella	Thelephoraceae	Thelephoraceae		KX510036	Thelephoraceae	Agaricomycetes	Basidiomycota	KX510036		1	2	2	6	12	0	0	0	1	0	0	0
Tomentella sp.14	OTU201	AAGGATCATTACTGAATTGTCAACATGAAGTTGTTGCTGGCCCTCAGATGGgggTATGTGCACGCTCTGTTTACACATCCACTCACACCTGTGCACTctctGTAGTTCTATGGTCTGGgggCTCTGTCCTCCTGCTGTGGTTCTGCGTATTTATACATACacacTGTAATAAAGTCTCATGGAATGTATGCCGCGTTTAACGCAATGTAAATACAACTTTCAGCAACGGATCTCTTGGCTCTC	AAGGATCATTACTGAATTGTCAACATGAAGTTGTTGCTGGCCCTCAGATGGgggTATGTGCACGCTCTGTTTACACATCCACTCACACCTGTGCACTctctGTAGTTCTATGGTCTGGgggCTCTGTCCTCCTGCTGTGGTTCTGCGTATTTATACATACacacTGTAATAAAGTCTCATGGAATGTATGCCGCGTTTAACGCAATGTAAATACAACTTTCAGCAACGGATCTCTTGGCTCTC	243	Tomentella	Thelephoraceae	Thelephoraceae	SH177922.07FU	LC013867	Thelephoraceae	Agaricomycetes	Basidiomycota	LC013867	SH177922.07FU	0	0	0	0	0	1	2	51	0	0	0	0
Tomentella sp.15	OTU202	AAGGATCATTACCGAACCGTCGACACGAGTTGTTGCTGGTCCTCGAAAGGgggCACGTGCACGCTCTGTTTACACATCCACTCACACCTGTGCACCCTCTGTAGTTCTATGGCCTGGGGACTCTGTCCCCTCGCTGTGGTCCTACGTCTTTACacacacacCGTAACGAAGTCTCATGGAATGCATATCGCGTTTAACGCAATACAATACAACTTTCAGCAACGGATCTCTTGGCTCTC	AAGGATCATTACCGAACCGTCGACACGAGTTGTTGCTGGTCCTCGAAAGGgggCACGTGCACGCTCTGTTTACACATCCACTCACACCTGTGCACCCTCTGTAGTTCTATGGCCTGGGGACTCTGTCCCCTCGCTGTGGTCCTACGTCTTTACacacacacCGTAACGAAGTCTCATGGAATGCATATCGCGTTTAACGCAATACAATACAACTTTCAGCAACGGATCTCTTGGCTCTC	239	Tomentella	Thelephoraceae	Thelephoraceae		KX510038	Thelephoraceae	Agaricomycetes	Basidiomycota	KX510038		0	0	0	6	0	0	1	21	0	0	0	0
Tomentella sp.16	OTU203	AAGGATCATTACCGAATTGTCGACACGAGTTGTTGCTGGTCCTCAAACGAGGGCATGTGCACGCTCTGTTTACACATCCACTCACACCTGTGCACCCTCTGTAGTTCTATGGCTTGGgggACTCTGTTCTCCTGTCGTGGTTCTACGTCTTTACacacacTCTGTAATGAAGTCTCATGGAATGTATGCCGCGTTTAACGCAATACAATACAACTTTCAGCAACGGATCTCTTGGCTCTCGCATCGATGAAGAACGCAGCGTAGCCATGTATCGATGTGGAAGTAAAAGTCGTAACAAG	AAGGATCATTACCGAATTGTCGACACGAGTTGTTGCTGGTCCTCAAACGAGGGCATGTGCACGCTCTGTTTACACATCCACTCACACCTGTGCACCCTCTGTAGTTCTATGGCTTGGgggACTCTGTTCTCCTGTCGTGGTTCTACGTCTTTACacacacTCTGTAATGAAGTCTCATGGAATGTATGCCGCGTTTAACGCAATACAATACAACTTTCAGCAACGGATCTCTTGGCTCTCGCATCGATGAAGAACGCAGCGTAGCCATGTATCGATGTGGAAGTAAAAGTCGTAACAAG	299	Tomentella	Thelephoraceae	Thelephoraceae	SH177788.07FU	LC013868	Thelephoraceae	Agaricomycetes	Basidiomycota	LC013868	SH177788.07FU	321	40	230	4	402	278	18	14	12	3	15	13
Tomentella sp.17	OTU204	AAGGATCATTACTGAATTGTCAACAAGAGTTGTTGCTGGTCCTCGAATGGgggCATGTGCACGCTCTGTTCAcacaTCCACTCACACCCTGTGCACTctctGTAGTTCTATGGCCAGGgggCCTGCCCTCCTGCTGTGGTTCTGCATCTTTACacacacacTGTAACAAAGTCTCATGGAATGCATGTCGCGTTTAACGCAATACAATACAACTTTCAGCAACGGATCTCTTGGCTCTCGCATCGATGAAGAACGCAGCGTAGCCACATCGATGTGGAAGTAAAAGTCGTAACAAG	AAGGATCATTACTGAATTGTCAACAAGAGTTGTTGCTGGTCCTCGAATGGgggCATGTGCACGCTCTGTTCAcacaTCCACTCACACCCTGTGCACTctctGTAGTTCTATGGCCAGGgggCCTGCCCTCCTGCTGTGGTTCTGCATCTTTACacacacacTGTAACAAAGTCTCATGGAATGCATGTCGCGTTTAACGCAATACAATACAACTTTCAGCAACGGATCTCTTGGCTCTCGCATCGATGAAGAACGCAGCGTAGCCACATCGATGTGGAAGTAAAAGTCGTAACAAG	296	Tomentella	Thelephoraceae	Thelephoraceae	SH177813.07FU	LC013872	Thelephoraceae	Agaricomycetes	Basidiomycota	LC013872	SH177813.07FU	860	607	546	433	1031	536	1031	138	80	50	555	239
Tomentella sp.18	OTU205	AAGGATCATTACCGAATTGTCGACACGAGTTGTTGCTGGTCCTCAAGTGGGGACACGTGCACACTCTGTTTACACATCCACTCACACCTGTGCACCCTCCATAGTTCTGCAGCCTGGgggCTCTGTCCCCTGCCGTGGTTCTATGTATTTACacacacacTGTAGTAAAGTCTCATGGAATGCATACCGCGTTTAACGCAATATAATACAACTTTCAGCAACGGATCTCTTGGCTCTC	AAGGATCATTACCGAATTGTCGACACGAGTTGTTGCTGGTCCTCAAGTGGGGACACGTGCACACTCTGTTTACACATCCACTCACACCTGTGCACCCTCCATAGTTCTGCAGCCTGGgggCTCTGTCCCCTGCCGTGGTTCTATGTATTTACacacacacTGTAGTAAAGTCTCATGGAATGCATACCGCGTTTAACGCAATATAATACAACTTTCAGCAACGGATCTCTTGGCTCTC	238	Tomentella	Thelephoraceae	Thelephoraceae	SH177887.07FU	FJ897227	Thelephoraceae	Agaricomycetes	Basidiomycota	FJ897227	SH177887.07FU	65	36	125	0	2	0	1	2	1	2	1	0
Tomentella sp.19	OTU206	AAGGATCATTACCGAAATGTCGACACGAGCTGTTGCTGGCCCTCGAAAGGGGACACGTGCACGCTCTGTCTACGCATCCACTCACACCTGTGCACCCTCTGTAGTTCCATGGCCTCGGGGACCCTGTTCCCTTGCTGTGGTCCTACGTATTTACacacacacaGTAACAAAGTCTCATGGAATGCATGTCGCGTTTAACGCAATACAATACAACTTTCAGCAACGGATCTCTTGGCTCTC	AAGGATCATTACCGAAATGTCGACACGAGCTGTTGCTGGCCCTCGAAAGGGGACACGTGCACGCTCTGTCTACGCATCCACTCACACCTGTGCACCCTCTGTAGTTCCATGGCCTCGGGGACCCTGTTCCCTTGCTGTGGTCCTACGTATTTACacacacacaGTAACAAAGTCTCATGGAATGCATGTCGCGTTTAACGCAATACAATACAACTTTCAGCAACGGATCTCTTGGCTCTC	240	Tomentella	Thelephoraceae	Thelephoraceae	SH177847.07FU	FR852154	Thelephoraceae	Agaricomycetes	Basidiomycota	FR852154	SH177847.07FU	0	1	2	0	0	0	202	3	1	0	0	0
Tomentella sp.20	OTU207	AAGGATCATTACTGAATTGTCGACACGAGCTGTTGCTGGTCCTCAAACGGgggCACGTGCACGCTCTGTTTACACATCCACTCACACCTGTGCACCCCTGTAGTTCTGTGGTTTGGGAGGCCCTGCCTTCCTTCTGTAGTCCTACCTCTTTACacacacacaTTAATGAAGTCTCGTGGAATGTATGCAGCGTTTAACGCAATACAATACAACTTTCAGCAACGGATCTCTTGGCTCTC	AAGGATCATTACTGAATTGTCGACACGAGCTGTTGCTGGTCCTCAAACGGgggCACGTGCACGCTCTGTTTACACATCCACTCACACCTGTGCACCCCTGTAGTTCTGTGGTTTGGGAGGCCCTGCCTTCCTTCTGTAGTCCTACCTCTTTACacacacacaTTAATGAAGTCTCGTGGAATGTATGCAGCGTTTAACGCAATACAATACAACTTTCAGCAACGGATCTCTTGGCTCTC	239	Tomentella	Thelephoraceae	Thelephoraceae	SH189680.07FU	FR852170	Thelephoraceae	Agaricomycetes	Basidiomycota	FR852170	SH189680.07FU	0	0	0	11	0	1	0	0	0	0	0	0
Tomentella sp.21	OTU208	AAGGATCATTACTGAGTTGTTGACATGAGCTGTTGCTGGTCCTCAAAACAAGGgggCATGTGCACGCTCTGTTCAcacaTCCACTCACACCTGTGCACCAACCGTAGTTCTATGGTCTGGAGGACTCACCGTCCTCTTCCCGTGGTTCTATGTCTTTACACATACACCGTAGTGAAGTCTTATGGAATGTGCGCCGCGTTTAACGCAATACAATACAACTTTCAGCAACGGATCTCTTGGCTCTC	AAGGATCATTACTGAGTTGTTGACATGAGCTGTTGCTGGTCCTCAAAACAAGGgggCATGTGCACGCTCTGTTCAcacaTCCACTCACACCTGTGCACCAACCGTAGTTCTATGGTCTGGAGGACTCACCGTCCTCTTCCCGTGGTTCTATGTCTTTACACATACACCGTAGTGAAGTCTTATGGAATGTGCGCCGCGTTTAACGCAATACAATACAACTTTCAGCAACGGATCTCTTGGCTCTC	245	Tomentella	Thelephoraceae	Thelephoraceae	SH184713.07FU	KF000518	Thelephoraceae	Agaricomycetes	Basidiomycota	KF000518	SH184713.07FU	45	0	1	0	0	0	0	0	0	0	0	0
Tomentella sp.22	OTU209	AAGGATCATTACCGAATTGTCGACACGAGTTGTTGCTGGTCCTCGAAAGAGGGCATGTGCACGCTCTGTTTGCACATCCACTCACACCTGTGCACCCTCCATAGTTCTGCAGCCCTGGggggCTCTTGTTTCCCCTGCTGTGGTCCTATGTATCTACacacacacacTGTAATAAAGTCTCATGGAATGTATGCCGCGTTTAACGCAATACAATACAACTTTCAGCAACGGATCTCTTGGCTCTC	AAGGATCATTACCGAATTGTCGACACGAGTTGTTGCTGGTCCTCGAAAGAGGGCATGTGCACGCTCTGTTTGCACATCCACTCACACCTGTGCACCCTCCATAGTTCTGCAGCCCTGGggggCTCTTGTTTCCCCTGCTGTGGTCCTATGTATCTACacacacacacTGTAATAAAGTCTCATGGAATGTATGCCGCGTTTAACGCAATACAATACAACTTTCAGCAACGGATCTCTTGGCTCTC	245	Tomentella	Thelephoraceae	Thelephoraceae		KX444269	Thelephoraceae	Agaricomycetes	Basidiomycota	KX444269		712	147	142	896	84	219	409	29	16	49	23	81
Tomentella sp.23	OTU210	AAGGATCATTACTGAAATGTCAACAAGGGTTGTTGCTGGTCCTCAAATGGGGACATGTGCACGCTCTGTTCAcacaTCCACTCACACCTGTGCACCCTCTGTAGTTCCATGGTCGGgggggCCTGTCCCCTCCTGCTATGGTCCTGCGTCTTTACacacacacTGTAACAAAGTCTCATGGAATGCATGCCGCGTTTAACGCAATACAATACAACTTTCAGCAACGGATCTCTTGGCTCTC	AAGGATCATTACTGAAATGTCAACAAGGGTTGTTGCTGGTCCTCAAATGGGGACATGTGCACGCTCTGTTCAcacaTCCACTCACACCTGTGCACCCTCTGTAGTTCCATGGTCGGgggggCCTGTCCCCTCCTGCTATGGTCCTGCGTCTTTACacacacacTGTAACAAAGTCTCATGGAATGCATGCCGCGTTTAACGCAATACAATACAACTTTCAGCAACGGATCTCTTGGCTCTC	241	Tomentella	Tomentella	Thelephoraceae	SH177843.07FU	JF304372	Thelephoraceae	Agaricomycetes	Basidiomycota	JF304372	SH177843.07FU	1353	803	279	38	1833	237	321	140	23	18	262	1583
Tomentella sp.24	OTU211	AAGGATCATTACCGAATTGTCAACACGAGTTGTTGCTGGTCCTCAGATGGgggCATGTGCACGCTCTGTTTACACATCCACTCACACCTGTGCACCCTCTGTGGTTCTGTGGCGTGGAGGGCTCTGTCCTCTCGCTGTGGTTCTGCATCTTTACacacacacacTATAATAAAGTCTTATGGAACGTATGTCGCGTTTAACGCAATACAATACAACTTTCAGCAACGGATCTCTTGGCTCTC	AAGGATCATTACCGAATTGTCAACACGAGTTGTTGCTGGTCCTCAGATGGgggCATGTGCACGCTCTGTTTACACATCCACTCACACCTGTGCACCCTCTGTGGTTCTGTGGCGTGGAGGGCTCTGTCCTCTCGCTGTGGTTCTGCATCTTTACacacacacacTATAATAAAGTCTTATGGAACGTATGTCGCGTTTAACGCAATACAATACAACTTTCAGCAACGGATCTCTTGGCTCTC	242	Tomentella	Tomentella	Thelephoraceae	SH185244.07FU	JN836752	Thelephoraceae	Agaricomycetes	Basidiomycota	JN836752	SH185244.07FU	3	1	2	1	5	1	4	214	7	1	0	0
Tomentella sp.25	OTU212	AAGGATCATTACCGAATTGTCAACACGAGTTGTTGCTGGTCCTCAAATGGgggCATGTGCACGCTCTGTTTACACATCCACTCACACCTGTGCACCCTCTGTAGCTCTGTGGCATGGggggCTCTGCCCTCCTGTCGTGGTTCTACGTCTTTACacacacTCTGTAACAAAGTCTCATGGAATGCATGACGCGTTTAACGCAATACAATACAACTTTCAGCAACGGATCTCTTGGCTCTC	AAGGATCATTACCGAATTGTCAACACGAGTTGTTGCTGGTCCTCAAATGGgggCATGTGCACGCTCTGTTTACACATCCACTCACACCTGTGCACCCTCTGTAGCTCTGTGGCATGGggggCTCTGCCCTCCTGTCGTGGTTCTACGTCTTTACacacacTCTGTAACAAAGTCTCATGGAATGCATGACGCGTTTAACGCAATACAATACAACTTTCAGCAACGGATCTCTTGGCTCTC	240	Tomentella	Tomentella	Thelephoraceae	SH184569.07FU	JQ318661	Thelephoraceae	Agaricomycetes	Basidiomycota	JQ318661	SH184569.07FU	0	1	9	2	3	0	8	10	0	0	0	0
Tomentella sp.26	OTU213	AAGGATCATTACCGAACTGTCGACACGAGCTGTTGCTGGCCcccAAAAGGGGACACGTGCACGCTCTGTTTACACATCCACTCACACCTGTGCACCCTCTGTAGTTCTATGGCCTTGGGGACCCTGTCCCCTTGCTGTGGTCCTACGTCTTTACacacacacaTCGTAACAAAGTCTCATGGAATGTATGTCGCGTTTAACGCAATACAATACAACTTTCAGCAACGGATCTCTTGGCTCTC	AAGGATCATTACCGAACTGTCGACACGAGCTGTTGCTGGCCcccAAAAGGGGACACGTGCACGCTCTGTTTACACATCCACTCACACCTGTGCACCCTCTGTAGTTCTATGGCCTTGGGGACCCTGTCCCCTTGCTGTGGTCCTACGTCTTTACacacacacaTCGTAACAAAGTCTCATGGAATGTATGTCGCGTTTAACGCAATACAATACAACTTTCAGCAACGGATCTCTTGGCTCTC	242	Tomentella	Tomentella	Thelephoraceae	SH177815.07FU	KC966112	Thelephoraceae	Agaricomycetes	Basidiomycota	KC966112	SH177815.07FU	5	5	7	2	7	178	506	18	2	4	0	6
Tomentella sp.27	OTU214	AAGGATCATTACAGAACTGTTGACACGAGCTGTTGCTGGCCCTCAAAGGgggCACGTGCACGCTCTGTTTACACATCCACTCACACCTGTGCACCCTCTGTAGTTCTATGGCCTCGGGGACTCCGTCTCCTTGCTGTGGTCCTACGTCTTTACacacacacCGTAACAAAGTCTCATGGAATGTATGTCGCGTTTAACGCAATACAATACAACTTTCAGCAACGGATCTCTTGGCTCTC	AAGGATCATTACAGAACTGTTGACACGAGCTGTTGCTGGCCCTCAAAGGgggCACGTGCACGCTCTGTTTACACATCCACTCACACCTGTGCACCCTCTGTAGTTCTATGGCCTCGGGGACTCCGTCTCCTTGCTGTGGTCCTACGTCTTTACacacacacCGTAACAAAGTCTCATGGAATGTATGTCGCGTTTAACGCAATACAATACAACTTTCAGCAACGGATCTCTTGGCTCTC	239	Tomentella	Tomentella	Thelephoraceae	SH177804.07FU	JX630641	Thelephoraceae	Agaricomycetes	Basidiomycota	JX630641	SH177804.07FU	608	27	43	2	7	0	141	4	1	0	4	16
Tomentella sp.28	OTU215	GAGGATCATTACCGAATTGTCGACACGAGTTGTTGCTGGTCCTCAAACGGgggCATGTGCACGCTCTGTTTACACATCCACTCACACCTGTGCACCTTCTGTAGTTCTGTGGCATGGggggCTCTGTCCTCCTGCTGTGGTCCTACGTCTTTACacacGCCCTGTAACAAAGTCTCATGGAATGCATGACGCGTTTAACGCAATACAATACAACTTTCAGCAACGGATCTCTTGGCTCTC	GAGGATCATTACCGAATTGTCGACACGAGTTGTTGCTGGTCCTCAAACGGgggCATGTGCACGCTCTGTTTACACATCCACTCACACCTGTGCACCTTCTGTAGTTCTGTGGCATGGggggCTCTGTCCTCCTGCTGTGGTCCTACGTCTTTACacacGCCCTGTAACAAAGTCTCATGGAATGCATGACGCGTTTAACGCAATACAATACAACTTTCAGCAACGGATCTCTTGGCTCTC	240	Tomentella	Tomentella	Thelephoraceae	SH467402.07FU	KF296779	Thelephoraceae	Agaricomycetes	Basidiomycota	KF296779	SH467402.07FU	2	3	0	0	1	2	3	228	0	0	0	0
Tomentella sp.29	OTU216	AAGGATCATTACCGAATTGTCAACACGAGTTGTTGCTGGTCCTCAAACGGgggCATGTGCACGCTCTGTTTACACATCCACTCACACCTGTGCACCTTCTGTAGTTCTGTGGCATGGgggACTCCGTCCTCCCGTCGTGGTCCTACATCTTTACacacacTCTGTAACAAAGTCTCATGGAATGCATGACGCGTTTAACGCAATACAATACAACTTTCAGCAACGGATCTCTTGGCTCTC	AAGGATCATTACCGAATTGTCAACACGAGTTGTTGCTGGTCCTCAAACGGgggCATGTGCACGCTCTGTTTACACATCCACTCACACCTGTGCACCTTCTGTAGTTCTGTGGCATGGgggACTCCGTCCTCCCGTCGTGGTCCTACATCTTTACacacacTCTGTAACAAAGTCTCATGGAATGCATGACGCGTTTAACGCAATACAATACAACTTTCAGCAACGGATCTCTTGGCTCTC	240	Tomentella	Thelephoraceae	Thelephoraceae	SH177862.07FU	JX630732	Thelephoraceae	Agaricomycetes	Basidiomycota	JX630732	SH177862.07FU	7	1	6	0	0	1	7	8	2	0	82	123
Tomentella sp.30	OTU217	AAGGATCATTACCGAATTGCCAACATGAGTTGTTGCTGGCCCTCAAATGGgggCATGTGCACACTCTGTTTGCACATCCACTCACACCTGTGCACCCTCTGTAGTTCTATGGCCTGTGGGACTCTGTCCTCCTGTGCTGTGGTTCTATATCTTTACacacacacacTGTAATGAAGTATCATGGAATGTATGCCGCGTTTAACGCAATACAATACAACTTTCAGCAACGGATCTCTTGGCTCTCGCATCGATGAAGAACGCAGCGTAGCCAGCACCGATGTGGAAGTAAAAGTCGTAACAAG	AAGGATCATTACCGAATTGCCAACATGAGTTGTTGCTGGCCCTCAAATGGgggCATGTGCACACTCTGTTTGCACATCCACTCACACCTGTGCACCCTCTGTAGTTCTATGGCCTGTGGGACTCTGTCCTCCTGTGCTGTGGTTCTATATCTTTACacacacacacTGTAATGAAGTATCATGGAATGTATGCCGCGTTTAACGCAATACAATACAACTTTCAGCAACGGATCTCTTGGCTCTCGCATCGATGAAGAACGCAGCGTAGCCAGCACCGATGTGGAAGTAAAAGTCGTAACAAG	302	Tomentella	Thelephoraceae	Thelephoraceae	SH177982.07FU	KF297157	Thelephoraceae	Agaricomycetes	Basidiomycota	KF297157	SH177982.07FU	3	3	3	1	2	127	2	3	1	0	0	0
Tomentella sp.31	OTU218	AAGGATCATTACTGAACTGTCAACATGAGTTGTTGTTGGTCCCCACATGGgggCATGTGCACGCTCTGTTTACACATCCACTCACACCTGTGCACCCCTCCGTAGTTCTGTGGCCTGGgggCTCTGTCCTCCTCTGCTGCAGTTCTACGTTtttACacacacaATGTAATGAAGTCTCATGGAATGTATGCCGCGTTTAACGCAATATAATACAACTTTCAGCAACGGATCTCTTGGCTCTC	AAGGATCATTACTGAACTGTCAACATGAGTTGTTGTTGGTCCCCACATGGgggCATGTGCACGCTCTGTTTACACATCCACTCACACCTGTGCACCCCTCCGTAGTTCTGTGGCCTGGgggCTCTGTCCTCCTCTGCTGCAGTTCTACGTTtttACacacacaATGTAATGAAGTCTCATGGAATGTATGCCGCGTTTAACGCAATATAATACAACTTTCAGCAACGGATCTCTTGGCTCTC	242	Tomentella	Tomentella	Thelephoraceae	SH535240.07FU	UDB023398	Thelephoraceae	Agaricomycetes	Basidiomycota	UDB023398	SH535240.07FU	0	0	0	0	0	0	1	50	0	0	0	0
Tomentella sp.32	OTU219	AAGGATCATTACCGAATTGTCAACACGAGTTGTTGCTGGTCCTCAAATGGgggCATGTGCACGCTCTGTTTGCACATCCACTCACACCTGTGCACCCTCCGTAGTTCTGTAGCCTGGggggCTCTGTTCCTCCTGCTGTGGTTCTGCGTATTTACacacacacTGTGACAAAGTCTTATGGAATGTATGCCGCGTTTAACGCAATACAATACAACTTTCAGCAACGGATCTCTTGGCTCTC	AAGGATCATTACCGAATTGTCAACACGAGTTGTTGCTGGTCCTCAAATGGgggCATGTGCACGCTCTGTTTGCACATCCACTCACACCTGTGCACCCTCCGTAGTTCTGTAGCCTGGggggCTCTGTTCCTCCTGCTGTGGTTCTGCGTATTTACacacacacTGTGACAAAGTCTTATGGAATGTATGCCGCGTTTAACGCAATACAATACAACTTTCAGCAACGGATCTCTTGGCTCTC	241	Tomentella	Thelephoraceae	Thelephoraceae	SH533495.07FU	KJ769318	Thelephoraceae	Agaricomycetes	Basidiomycota	KJ769318	SH533495.07FU	0	1	0	0	0	0	1	24	1	0	0	0
Tomentella sp.33	OTU220	AAGGATCATTACCGAACCGTCGACACGAGTTGTTGCTGGTCCccccAAAAGGgggCATGTGCACACTCTGTTTACACATCCACTCACACCTGTGCACCCTCTGTAGTTCTATGGCCTTGGGGACTCTGTCCCCTTGCCGTGGTCCTACGTCTTTACacacacacCccccGTAGTAAAGTCTCATGGAATGCATGTCGCGTTTAACGCAATACAATACAACTTTCAGCAACGGATCTCTTGGCTCTC	AAGGATCATTACCGAACCGTCGACACGAGTTGTTGCTGGTCCccccAAAAGGgggCATGTGCACACTCTGTTTACACATCCACTCACACCTGTGCACCCTCTGTAGTTCTATGGCCTTGGGGACTCTGTCCCCTTGCCGTGGTCCTACGTCTTTACacacacacCccccGTAGTAAAGTCTCATGGAATGCATGTCGCGTTTAACGCAATACAATACAACTTTCAGCAACGGATCTCTTGGCTCTC	246	Tomentella	Thelephoraceae	Thelephoraceae	SH185268.07FU	EF644152	Thelephoraceae	Agaricomycetes	Basidiomycota	EF644152	SH185268.07FU	34	39	41	8	20	1247	4136	46	16	8	0	31
Tomentella sp.34	OTU221	AAGGATCATTACCGAATTGTCAACAAGAGTTGTTGCTGGTCCTCAAATGGgggCATGTGCACGCTCTGTTCAcacaTCCACTCACACCCTTGTGCACCCTCTGTAGTTCTATGGTCAGGgggCCTGTCCTCCTGCTGTGGTTCTGCATCTTTACacacacacacTGTAACAAAGTCTCATGGAATGCATGCCGCGTTTAACGCAATATAATACAACTTTCAGCAACGGATCTCTTGGCTCTCG	AAGGATCATTACCGAATTGTCAACAAGAGTTGTTGCTGGTCCTCAAATGGgggCATGTGCACGCTCTGTTCAcacaTCCACTCACACCCTTGTGCACCCTCTGTAGTTCTATGGTCAGGgggCCTGTCCTCCTGCTGTGGTTCTGCATCTTTACacacacacacTGTAACAAAGTCTCATGGAATGCATGCCGCGTTTAACGCAATATAATACAACTTTCAGCAACGGATCTCTTGGCTCTCG	243	Tomentella	Tomentella	Thelephoraceae	SH177975.07FU	UDB026584	Thelephoraceae	Agaricomycetes	Basidiomycota	UDB026584	SH177975.07FU	196	479	177	69	122	23	75	43	51	5	124	342
Tomentella sp.35	OTU222	AAGGATCATTACCGAATTGTCAACAAGAGTTGTTGCTGGCCCCTGTATGGgggCATGTGCACACTCTGTTCAcacaTCCACTCACACCTGTGCACCCTCTGTAGTTCTATGGCCTGGGTGGGCTCTGTCCccccGCTGTGGTTCTACGTCTTTACacacacTACAATGAAGTCTCATGGAATGCATGTCGCGTTTAACGCAATGAAATACAACTTTCAGCAACGGATCTCTTGGCTCTC	AAGGATCATTACCGAATTGTCAACAAGAGTTGTTGCTGGCCCCTGTATGGgggCATGTGCACACTCTGTTCAcacaTCCACTCACACCTGTGCACCCTCTGTAGTTCTATGGCCTGGGTGGGCTCTGTCCccccGCTGTGGTTCTACGTCTTTACacacacTACAATGAAGTCTCATGGAATGCATGTCGCGTTTAACGCAATGAAATACAACTTTCAGCAACGGATCTCTTGGCTCTC	239	Tomentella	Thelephoraceae	Thelephoraceae		KX444456	Thelephoraceae	Agaricomycetes	Basidiomycota	KX444456		0	0	0	0	0	0	5	7	0	0	7	134
Tomentella sp.36	OTU223	AAGGATCATTACTGAATTGTCAACACGAGTTGTTGCTGGTCCTCAAACGGGGACATGTGCACGCTCTGTTCAcacaTCCACTCACACCTGTGCACCCTCCGTAGTTCTATGGCTTGGgggACTCTGTCTGCCTGCCGTGGTTCTATGTCTTTACacacacTCTGTAATAAAGTCTCATGGGATGTATGCCGCGTTTAACGCAATACAATACAACTTTCAGCAACGGATCTCTTGGCTCTC	AAGGATCATTACTGAATTGTCAACACGAGTTGTTGCTGGTCCTCAAACGGGGACATGTGCACGCTCTGTTCAcacaTCCACTCACACCTGTGCACCCTCCGTAGTTCTATGGCTTGGgggACTCTGTCTGCCTGCCGTGGTTCTATGTCTTTACacacacTCTGTAATAAAGTCTCATGGGATGTATGCCGCGTTTAACGCAATACAATACAACTTTCAGCAACGGATCTCTTGGCTCTC	240	Tomentella	Tomentella	Thelephoraceae	SH184543.07FU	UDB013738	Thelephoraceae	Agaricomycetes	Basidiomycota	UDB013738	SH184543.07FU	2	254	9	2	1	9	4	2	2	3	8	0
Tomentella sp.37	OTU224	AAGGATCATTACCGAATTGTCAACATGGTTGTTGCTGGTCCTCAAAATGGGGACATGTGCACACTCTGTTTACACATCCACTCACACCTGTGCACCCTCTGTAGTTCCATGGCATGGgggACCCTGTCCTCCTGTTGTGGTCCTACGTCTTTACacacacTCTGTAACGAAGTCTCATGGAATGCATGACGCGTTTAACGCAATACAATACAACTTTCAGCAACGGATCTCTTGGCTCTCGCATCAATGAAGAACGCAGCGTAGCCACATCAATGTGGAAGTAAAAGTCGTAACAAG	AAGGATCATTACCGAATTGTCAACATGGTTGTTGCTGGTCCTCAAAATGGGGACATGTGCACACTCTGTTTACACATCCACTCACACCTGTGCACCCTCTGTAGTTCCATGGCATGGgggACCCTGTCCTCCTGTTGTGGTCCTACGTCTTTACacacacTCTGTAACGAAGTCTCATGGAATGCATGACGCGTTTAACGCAATACAATACAACTTTCAGCAACGGATCTCTTGGCTCTCGCATCAATGAAGAACGCAGCGTAGCCACATCAATGTGGAAGTAAAAGTCGTAACAAG	297	Tomentella	Thelephoraceae	Thelephoraceae		KX510029	Thelephoraceae	Agaricomycetes	Basidiomycota	KX510029		168	3219	255	2337	2104	10773	389	289	176	50	62	2
Tomentella sp.38	OTU225	AAGGATCATTACCGAATTGTCAACACGAGTTGTTGCTGGCCCTCAAACGGgggCATGTGCACGCTCTGTTTACACATCCACTCACACCTGTGCACCCTCTGTAGTTCTGTGGCCTGGggggCTCTGCCCTCCTGCTGCGGTTCTACGTCTTTACACATACACTATGTAATGAAGTCTCATGGAATGtgtgCCGCGTTTAACGCAATACAATACAACTTTCAGCAACGGATCTCTTGGCTCTC	AAGGATCATTACCGAATTGTCAACACGAGTTGTTGCTGGCCCTCAAACGGgggCATGTGCACGCTCTGTTTACACATCCACTCACACCTGTGCACCCTCTGTAGTTCTGTGGCCTGGggggCTCTGCCCTCCTGCTGCGGTTCTACGTCTTTACACATACACTATGTAATGAAGTCTCATGGAATGtgtgCCGCGTTTAACGCAATACAATACAACTTTCAGCAACGGATCTCTTGGCTCTC	242	Tomentella	Tomentella	Thelephoraceae	SH177808.07FU	UDB013720	Thelephoraceae	Agaricomycetes	Basidiomycota	UDB013720	SH177808.07FU	138	42	34	1	1	2	2	1	0	1	24	6
Tomentella sp.39	OTU226	AAGGATCATTACCGAATTGTCAACACGAGTTGTTGCTGGTCCTCAAATGGgggCATGTGCACGCTCTGTTTGCACATCCACTCACACCTGTGCACCCTCCGTAGTTCTGCAGCCTGGgggCTCTGTCCcccTGCTGTGGTTCTATGTATTTACacacacacacTGTAATAAAGTCTCATGGAATGCATGTCGCGTTTAACGCAATACAATACAACTTTCAGCAACGGATCTCTTGGCTCTC	AAGGATCATTACCGAATTGTCAACACGAGTTGTTGCTGGTCCTCAAATGGgggCATGTGCACGCTCTGTTTGCACATCCACTCACACCTGTGCACCCTCCGTAGTTCTGCAGCCTGGgggCTCTGTCCcccTGCTGTGGTTCTATGTATTTACacacacacacTGTAATAAAGTCTCATGGAATGCATGTCGCGTTTAACGCAATACAATACAACTTTCAGCAACGGATCTCTTGGCTCTC	241	Tomentella	Thelephoraceae	Thelephoraceae		KX510030	Thelephoraceae	Agaricomycetes	Basidiomycota	KX510030		3	6	3	0	4	163	3	5	9	1	0	0
Tomentella umbrinospora	OTU227	AAGGATCATTACTGAACTGTCAACACGAGTTGTTGCTGGTCCTCAAATGGgggCATGTGCACACTCTGTTTACATACCCACTCACACCTGTGCACCCTCTGTAGTTCTATGGTGTGGgggACTCTGTCTTCCCACTGTGGTTCTATGTCTTTACacacacacacacaGTGATAAAGTCTCATGGAATGTACATCGCGTTTAACGCAATACAATACAACTTTCAGCAACGGATCTCTTGGCTCTC	AAGGATCATTACTGAACTGTCAACACGAGTTGTTGCTGGTCCTCAAATGGgggCATGTGCACACTCTGTTTACATACCCACTCACACCTGTGCACCCTCTGTAGTTCTATGGTGTGGgggACTCTGTCTTCCCACTGTGGTTCTATGTCTTTACacacacacacacaGTGATAAAGTCTCATGGAATGTACATCGCGTTTAACGCAATACAATACAACTTTCAGCAACGGATCTCTTGGCTCTC	244	Tomentella	Tomentella	Thelephoraceae	SH185243.07FU	UDB026650	Thelephoraceae	Agaricomycetes	Basidiomycota	UDB026650	SH185243.07FU	0	1	1	0	0	0	0	0	28	0	0	0
Tomentellopsis sp.	OTU228	AAGGATCATTAATGAAATGTTTGTCGAGAAGGGTTGTAGCTGGCCTCCAGGGGCATGTGCACACCCTGATCGCATCCACCTCCCACACCTGTGCACTGCCTGTAGCTTGGGATGATCACGGAGCCCTGATGGGGTGACGAATGCCCTTGTCTATGAATATTTTCAcacacGCTCAAAGTATGACAGAATGTACATCATATCGCGTCTGATAAACGTGACAAATACAACTTTCAACAACGGATCTCTTGGCTCTC	AAGGATCATTAATGAAATGTTTGTCGAGAAGGGTTGTAGCTGGCCTCCAGGGGCATGTGCACACCCTGATCGCATCCACCTCCCACACCTGTGCACTGCCTGTAGCTTGGGATGATCACGGAGCCCTGATGGGGTGACGAATGCCCTTGTCTATGAATATTTTCAcacacGCTCAAAGTATGACAGAATGTACATCATATCGCGTCTGATAAACGTGACAAATACAACTTTCAACAACGGATCTCTTGGCTCTC	254	Tomentellopsis	Atheliaceae	Atheliaceae	SH184873.07FU	KJ769322	Atheliaceae	Agaricomycetes	Basidiomycota	KJ769322	SH184873.07FU	0	1	15	0	0	0	1	0	0	0	0	0
Tricharina sp.	OTU229	AAGGATCATTAAAAGTAAATGTGTTAGGAATATGCATTTCAAACCCATCAGTGTATTCTACCTGTTGCTTCCGTACTGCGTGGACTGCGTTCCCCTCTTGCCGTACCTTGGTTACGGTTCAGAGTGTCGGTACGGCGGGTATACATCAAACTCTTGTATTTCGTGTCATCCGTCTGAACTGTTTATAAaaaCAAGTTAAAACTTTCAACAACGGATCTCTTGGTTCTC	AAGGATCATTAAAAGTAAATGTGTTAGGAATATGCATTTCAAACCCATCAGTGTATTCTACCTGTTGCTTCCGTACTGCGTGGACTGCGTTCCCCTCTTGCCGTACCTTGGTTACGGTTCAGAGTGTCGGTACGGCGGGTATACATCAAACTCTTGTATTTCGTGTCATCCGTCTGAACTGTTTATAAaaaCAAGTTAAAACTTTCAACAACGGATCTCTTGGTTCTC	228	Tricharina	Tricharina	Pyronemataceae	SH024748.07FU	GU327420	Pyronemataceae	Pezizomycetes	Ascomycota	GU327420	SH024748.07FU	47	44	213	11	37	54	5	0	34	1	4	7
Tricholoma argyraceum	OTU230	AAGGATCATTATTGAATAAGCTGGTTGGGTTGTTGCTGGCTCTCCGGGGCATGTGCACACCTGACACCAACTTtttACCACCTGTGCACCTTCTGTAGACCTGGATAAACTCTCGAGGAAACTCGGTTTGAGGACTGCTGTGCGTCAAAGCCAGCTTTCCTTGTAACTTCCGGTCTATGTTtttAtatatataCCCCTACAGTATGTCTAAGAATGTTTGTTGTTGGGCTTCAATGCCTTTAAACTTAATACAACTTTCAACAACGGATCTCTTGGCTCTC	AAGGATCATTATTGAATAAGCTGGTTGGGTTGTTGCTGGCTCTCCGGGGCATGTGCACACCTGACACCAACTTtttACCACCTGTGCACCTTCTGTAGACCTGGATAAACTCTCGAGGAAACTCGGTTTGAGGACTGCTGTGCGTCAAAGCCAGCTTTCCTTGTAACTTCCGGTCTATGTTtttAtatatataCCCCTACAGTATGTCTAAGAATGTTTGTTGTTGGGCTTCAATGCCTTTAAACTTAATACAACTTTCAACAACGGATCTCTTGGCTCTC	281	Tricholoma	Tricholoma	Tricholomataceae	SH219348.07FU	GU060267	Tricholomataceae	Agaricomycetes	Basidiomycota	GU060267	SH219348.07FU	0	0	0	0	0	0	35	0	0	0	0	0
Tricholoma sp.	OTU231	AAGGATCATTATTGAATAAGCTTGGTTGGGTTGTTGCTGGCTCTCAGGAGCATGTGCACGCCTAACACCAACTTTTACCACCTGTGCACCTTCTGTAGACCTGGATAAAACTCTCGAGGAAACTCGGTTTGAGGAATGCTGtgtgCAAGCCAGCTTTCCTTGTACTTCTGGTCTATGTTtttAtatataCacacCCCTATAGTATGTCTCAGAATGTTTGTTTGTTGGGCTTGAATGCCTTTAAACTTAATACAACTTTCAACAACGGATCTCTTGGCTCTC	AAGGATCATTATTGAATAAGCTTGGTTGGGTTGTTGCTGGCTCTCAGGAGCATGTGCACGCCTAACACCAACTTTTACCACCTGTGCACCTTCTGTAGACCTGGATAAAACTCTCGAGGAAACTCGGTTTGAGGAATGCTGtgtgCAAGCCAGCTTTCCTTGTACTTCTGGTCTATGTTtttAtatataCacacCCCTATAGTATGTCTCAGAATGTTTGTTTGTTGGGCTTGAATGCCTTTAAACTTAATACAACTTTCAACAACGGATCTCTTGGCTCTC	282	Tricholoma	Tricholoma	Tricholomataceae	SH219343.07FU	EU781654	Tricholomataceae	Agaricomycetes	Basidiomycota	EU781654	SH219343.07FU	3	4	8	157	200	17	72	41	41	0	0	0
Tricholoma terreum	OTU232	AAGGATCATTATTGAATAAGCTTGGTTGGGTTGTTGCTGGCTCTCAGGAGCATGTGCACGCCTAACACCAAACTTtttACCACCTGTGCACCTTCTGTAGACCTGGATAAACTCTCGAGGAAACTCGGTTTGAGGACTGCTGTGCGCAAAGCCAGCTTTCCTTGTACCTCCGGTCTATGTTTAtataCACCCCTATAGTATGTCTCAGAATGTTTGTTGTTGGGCTTTGAATGCCTTTAAAACTTTAAATACAACTTTCAACAACGGATCTCTTGGCTCTC	AAGGATCATTATTGAATAAGCTTGGTTGGGTTGTTGCTGGCTCTCAGGAGCATGTGCACGCCTAACACCAAACTTtttACCACCTGTGCACCTTCTGTAGACCTGGATAAACTCTCGAGGAAACTCGGTTTGAGGACTGCTGTGCGCAAAGCCAGCTTTCCTTGTACCTCCGGTCTATGTTTAtataCACCCCTATAGTATGTCTCAGAATGTTTGTTGTTGGGCTTTGAATGCCTTTAAAACTTTAAATACAACTTTCAACAACGGATCTCTTGGCTCTC	281	Tricholoma	Tricholoma	Tricholomataceae	SH219345.07FU	LT222021	Tricholomataceae	Agaricomycetes	Basidiomycota	LT222021	SH219345.07FU	0	0	0	0	0	0	16	0	2	0	0	0
Tricholoma vaccinum	OTU233	AAGGATCATTATTGAATAAGCTTGGTTGGGTTGTTGCTGGCTCTTCGGAGCATGTGCACGCCTAACACCAACCTTTTACCACCTGTGCACCTTTTGTAGACCTGGATATCTTTCGAGGAAACTCGGTATGAGGACTGCTGTGCGTCAAGCCAGCTTTTCTTACATTTCCGGTCTATGTTtttAtataCCCCTTCAGTATGTCTATGAATGTTATTATTGGGCTTAACTGTCCTATAAACTTATACAACTTTCAACAACGGATCTCTTGGCTCTC	AAGGATCATTATTGAATAAGCTTGGTTGGGTTGTTGCTGGCTCTTCGGAGCATGTGCACGCCTAACACCAACCTTTTACCACCTGTGCACCTTTTGTAGACCTGGATATCTTTCGAGGAAACTCGGTATGAGGACTGCTGTGCGTCAAGCCAGCTTTTCTTACATTTCCGGTCTATGTTtttAtataCCCCTTCAGTATGTCTATGAATGTTATTATTGGGCTTAACTGTCCTATAAACTTATACAACTTTCAACAACGGATCTCTTGGCTCTC	274	Tricholoma	Tricholoma	Tricholomataceae	SH219359.07FU	FJ845444	Tricholomataceae	Agaricomycetes	Basidiomycota	FJ845444	SH219359.07FU	10	18	21	32	2428	10	22	10	10	6	0	0
Tuber sp.	OTU234	AGGGATCATTAACGAACGGCCCATTGGGCCTTTCAACCCAcacacCCGTGGAAaaaCAAATGTGCTTTGGCTTtttATAGCCATATTCATGCGTTTTGACAAATGTTGTCTGAATTAAATTTAAATTGAAaaaCTTTCAACAAAGGATCTCTTGGCTCTC	AGGGATCATTAACGAACGGCCCATTGGGCCTTTCAACCCAcacacCCGTGGAAaaaCAAATGTGCTTTGGCTTtttATAGCCATATTCATGCGTTTTGACAAATGTTGTCTGAATTAAATTTAAATTGAAaaaCTTTCAACAAAGGATCTCTTGGCTCTC	160	Tuber	Tuberaceae	Tuberaceae		KF429509	Tuberaceae	Pezizomycetes	Ascomycota	KF429509		0	0	0	0	0	0	0	0	0	16	0	0
